# Supplementary material for: Analytical validation and clinical utilization of K-4CARE™: a comprehensive genomic profiling assay with personalized MRD detection
Source: Front Mol Biosci. 2024 Feb 9;11:1334808. doi: 10.3389/fmolb.2024.1334808 (PMC10886136; doi:10.3389/fmolb.2024.1334808)
Supplement: Supplementary file 1 [file Table1.XLSX]

## Sheet: List of Tables
Table	Description
S1	List of clinical samples in the study
S2	List of reference standards in the study
S3	List of targeted genes in the K-4CARE panel
S4	The sensitivity of K-4CARE to detect somatic SNVs and Indels at VAF 1% and 5%
S5	The correlation of VAFs determined by K-4CARE and expected VAFs in the reference standard
S6	The specificity of K-4CARE to detect somatic SNVs and Indels
S7	Limit of detection to detect somatic SNVs and Indels
S8	Repeatability and reproducibility for somatic SNV and Indel detection
S9	Reproducibility of VAFs in clinical samples
S10	The sensitivity and specificity to detect gene amplification in reference standards
S11	The sensitivity and specificity to detect gene fusion in reference standards
S12	The sensitivity and specificity to detect germline variants in reference standards
S13	The correlation of TMB values determined by WES and K-4CARE
S14	Benchmarking TMB, MSI measurement by K-4CARE against TruSight Oncology 500 (Illumina)
S15	Benchmarking MSI measurement by K-4CARE against PCR method
S16	The actionable and resistance mutations identified in clinical samples
S17	The relationship between TMB and MSI scores in clinical samples

## Sheet: TableS1
#Table S1. List of clinical samples in the study
No.	Sample	Cancer type	K-4CARE	WES	TSO500	Reproducibility	MSI PCR	ctDNA		Cancer type	No. of samples
1	K4C001	Biliary tract	X	X						Biliary tract	3
2	K4C002	Biliary tract	X	X						Bladder	2
3	K4C003	Biliary tract	X	X				X		Breast	14
4	K4C004	Bladder	X	X						Cervical	14
5	K4C005	Bladder	X	X	X					CRC	89
6	K4C006	Breast	X	X						Endo	3
7	K4C007	Breast	X	X						Esophageal	2
8	K4C008	Breast	X	X		X				Gastric	88
9	K4C009	Breast	X	X				X		GIST	1
10	K4C010	Breast	X	X		X		X		Liver	11
11	K4C011	Breast	X	X				X		Lung	18
12	K4C012	Breast	X	X				X		Ovarian	11
13	K4C013	Breast	X	X				X		Pancreas	4
14	K4C014	Breast	X	X		X		X		Prostate	3
15	K4C015	Breast	X	X				X		Thyroid	19
16	K4C016	Breast	X	X				X		Total	282
17	K4C017	Breast	X		X
18	K4C018	Breast	X		X
19	K4C019	Breast	X		X
20	K4C020	Cervical	X	X
21	K4C021	Cervical	X	X
22	K4C022	Cervical	X	X
23	K4C023	Cervical	X	X
24	K4C024	Cervical	X	X
25	K4C025	Cervical	X	X
26	K4C026	Cervical	X	X
27	K4C027	Cervical	X	X
28	K4C028	Cervical	X	X
29	K4C029	Cervical	X	X
30	K4C030	Cervical	X	X
31	K4C031	Cervical	X	X
32	K4C032	Cervical	X	X
33	K4C033	Cervical	X	X
34	K4C034	CRC	X	X			X
35	K4C035	CRC	X	X	X	X	X
36	K4C036	CRC	X	X	X	X	X
37	K4C037	CRC	X	X	X		X
38	K4C038	CRC	X	X			X
39	K4C039	CRC	X	X
40	K4C040	CRC	X	X
41	K4C041	CRC	X	X
42	K4C042	CRC	X	X			X	X
43	K4C043	CRC	X	X		X	X	X
44	K4C044	CRC	X	X		X	X	X
45	K4C045	CRC	X	X		X	X	X
46	K4C046	CRC	X	X			X	X
47	K4C047	CRC	X	X			X
48	K4C048	CRC	X	X			X	X
49	K4C049	CRC	X	X		X	X	X
50	K4C050	CRC	X	X			X	X
51	K4C051	CRC	X	X			X
52	K4C052	CRC	X	X	X		X	X
53	K4C053	CRC	X	X			X	X
54	K4C054	CRC	X	X	X	X	X	X
55	K4C055	CRC	X		X
56	K4C056	CRC	X		X
57	K4C057	CRC	X		X
58	K4C058	CRC	X		X
59	K4C059	CRC	X		X
60	K4C060	CRC	X		X
61	K4C061	CRC	X		X
62	K4C062	CRC	X		X
63	K4C063	CRC	X		X
64	K4C064	CRC	X		X
65	K4C065	CRC	X		X
66	K4C066	CRC	X		X
67	K4C067	CRC	X		X
68	K4C068	CRC	X		X
69	K4C069	CRC					X
70	K4C070	CRC					X
71	K4C071	CRC					X
72	K4C072	CRC					X
73	K4C073	CRC	X	X			X	X
74	K4C074	CRC					X
75	K4C075	CRC					X
76	K4C076	CRC					X
77	K4C077	CRC					X
78	K4C078	CRC					X
79	K4C079	CRC					X
80	K4C080	CRC					X
81	K4C081	CRC					X
82	K4C082	CRC					X
83	K4C083	CRC					X
84	K4C084	CRC					X
85	K4C085	CRC					X
86	K4C086	CRC					X
87	K4C087	CRC					X
88	K4C088	CRC					X
89	K4C089	CRC					X
90	K4C090	CRC					X
91	K4C091	CRC					X
92	K4C092	CRC					X
93	K4C093	CRC					X
94	K4C094	CRC					X
95	K4C095	CRC					X
96	K4C096	CRC					X
97	K4C097	CRC					X
98	K4C098	CRC					X
99	K4C099	CRC					X
100	K4C100	CRC					X
101	K4C101	CRC					X
102	K4C102	CRC					X
103	K4C103	CRC					X
104	K4C104	CRC					X
105	K4C105	CRC					X
106	K4C106	CRC					X
107	K4C107	CRC					X
108	K4C108	CRC					X
109	K4C109	CRC					X
110	K4C110	CRC					X
111	K4C111	CRC					X
112	K4C112	CRC					X
113	K4C113	CRC					X
114	K4C114	CRC					X
115	K4C115	CRC					X
116	K4C116	CRC					X
117	K4C117	CRC					X
118	K4C118	CRC					X
119	K4C119	CRC					X
120	K4C120	CRC					X
121	K4C121	CRC					X
122	K4C122	CRC					X
123	K4C124	Endo	X	X			X	X
124	K4C125	Endo	X	X	X
125	K4C126	Endo	X		X
126	K4C127	Esophageal	X	X
127	K4C128	Esophageal	X	X
128	K4C129	Gastric	X	X	X
129	K4C130	Gastric	X	X	X
130	K4C131	Gastric	X	X	X		X	X
131	K4C132	Gastric	X	X		X	X	X
132	K4C133	Gastric	X	X		X	X	X
133	K4C134	Gastric	X	X			X
134	K4C135	Gastric	X	X			X
135	K4C136	Gastric	X	X			X	X
136	K4C137	Gastric	X	X			X
137	K4C138	Gastric	X	X	X		X	X
138	K4C139	Gastric	X	X			X
139	K4C140	Gastric	X	X	X		X	X
140	K4C141	Gastric	X	X			X
141	K4C142	Gastric	X		X
142	K4C143	Gastric					X
143	K4C144	Gastric					X
144	K4C145	Gastric					X
145	K4C146	Gastric					X
146	K4C147	Gastric					X
147	K4C148	Gastric					X
148	K4C149	Gastric					X
149	K4C150	Gastric					X
150	K4C151	Gastric					X
151	K4C152	Gastric					X
152	K4C153	Gastric					X
153	K4C154	Gastric					X
154	K4C155	Gastric					X
155	K4C156	Gastric					X
156	K4C157	Gastric					X
157	K4C158	Gastric					X
158	K4C159	Gastric					X
159	K4C160	Gastric					X
160	K4C161	Gastric					X
161	K4C162	Gastric					X
162	K4C163	Gastric					X
163	K4C164	Gastric					X
164	K4C165	Gastric					X
165	K4C166	Gastric					X
166	K4C167	Gastric					X
167	K4C168	Gastric					X
168	K4C169	Gastric					X
169	K4C170	Gastric					X
170	K4C171	Gastric					X
171	K4C172	Gastric					X
172	K4C173	Gastric					X
173	K4C174	Gastric					X
174	K4C175	Gastric					X
175	K4C176	Gastric					X
176	K4C177	Gastric					X
177	K4C178	Gastric					X
178	K4C179	Gastric					X
179	K4C180	Gastric					X
180	K4C181	Gastric					X
181	K4C182	Gastric					X
182	K4C183	Gastric					X
183	K4C184	Gastric					X
184	K4C185	Gastric					X
185	K4C186	Gastric					X
186	K4C187	Gastric					X
187	K4C188	Gastric					X
188	K4C189	Gastric					X
189	K4C190	Gastric					X
190	K4C191	Gastric					X
191	K4C192	Gastric					X
192	K4C193	Gastric					X
193	K4C194	Gastric					X
194	K4C195	Gastric					X
195	K4C196	Gastric					X
196	K4C197	Gastric					X
197	K4C198	Gastric					X
198	K4C199	Gastric					X
199	K4C200	Gastric					X
200	K4C201	Gastric					X
201	K4C202	Gastric					X
202	K4C203	Gastric					X
203	K4C204	Gastric					X
204	K4C205	Gastric					X
205	K4C206	Gastric					X
206	K4C207	Gastric					X
207	K4C208	Gastric					X
208	K4C209	Gastric					X
209	K4C210	Gastric					X
210	K4C211	Gastric					X
211	K4C212	Gastric					X
212	K4C213	Gastric					X
213	K4C214	Gastric					X
214	K4C215	Gastric					X
215	K4C216	Gastric					X
216	K4C217	GIST	X	X
217	K4C218	Liver	X	X
218	K4C219	Liver	X	X
219	K4C220	Liver	X	X
220	K4C221	Liver	X	X
221	K4C222	Liver	X	X
222	K4C223	Liver	X	X				X
223	K4C224	Liver	X	X				X
224	K4C225	Liver	X	X				X
225	K4C226	Liver	X	X				X
226	K4C227	Liver	X	X
227	K4C228	Liver	X	X
228	K4C229	Lung	X	X
229	K4C230	Lung	X	X
230	K4C231	Lung	X	X
231	K4C232	Lung	X	X				X
232	K4C233	Lung	X	X		X		X
233	K4C234	Lung	X	X
234	K4C235	Lung	X	X		X
235	K4C236	Lung	X	X
236	K4C237	Lung	X	X	X
237	K4C238	Lung	X	X
238	K4C239	Lung	X	X
239	K4C240	Lung	X	X
240	K4C241	Lung	X		X
241	K4C242	Lung	X		X
242	K4C243	Lung	X		X
243	K4C244	Lung	X		X
244	K4C245	Lung	X		X
245	K4C246	Lung	X		X
246	K4C247	Ovarian	X	X
247	K4C248	Ovarian	X	X
248	K4C249	Ovarian	X	X
249	K4C250	Ovarian	X	X
250	K4C251	Ovarian	X	X				X
251	K4C252	Ovarian	X	X
252	K4C253	Ovarian	X	X				X
253	K4C254	Ovarian	X	X
254	K4C255	Ovarian	X	X				X
255	K4C256	Ovarian	X	X		X
256	K4C257	Ovarian	X	X				X
257	K4C258	Pancreas	X	X
258	K4C259	Pancreas	X	X
259	K4C260	Pancreas	X	X
260	K4C261	Pancreas	X	X
261	K4C262	Prostate	X	X
262	K4C263	Prostate	X	X
263	K4C264	Prostate	X	X
264	K4C265	Thyroid	X	X
265	K4C266	Thyroid	X	X	X
266	K4C267	Thyroid	X	X
267	K4C268	Thyroid	X	X
268	K4C269	Thyroid	X	X
269	K4C270	Thyroid	X	X
270	K4C271	Thyroid	X	X
271	K4C272	Thyroid	X	X
272	K4C273	Thyroid	X	X				X
273	K4C274	Thyroid	X	X
274	K4C275	Thyroid	X	X
275	K4C276	Thyroid	X	X
276	K4C277	Thyroid	X	X
277	K4C278	Thyroid	X	X
278	K4C279	Thyroid	X	X
279	K4C280	Thyroid	X	X
280	K4C281	Thyroid	X	X
281	K4C282	Thyroid	X	X
282	K4C283	Thyroid	X	X				X
Total	282		155	130	39	15	158	40

## Sheet: TableS2
#Table S2. List of reference standards in the study
Sample	Manufacturer	Reference code
oncospan gDNA	Horizon	HD827
Tru-Q DNA Reference Standards	Horizon	HD752
BRCA germlineI (gDNA)	Horizon	HD793
Seraseq® Breast CNV Mix, + 3 copies	SeraCare	0710-0411
Seraseq® Lung & Brain CNV Mix, + 3 copies	SeraCare	0710-0414
Pan-Cancer 6-Fusion Panel	Horizon	HD834
Seraseq® gDNA TMB Mix Score 7	SeraCare	0710-1326
Seraseq® gDNA TMB Mix Score 13	SeraCare	0710-1586

## Sheet: TableS3
#Table S3. List of targeted genes in the K-4CARE panel
No.	Targeted region	Genes
1	Exon	ABL1
2	Exon	ACVR1
3	Exon	AGO2
4	Exon	AKT1
5	Exon	AKT2
6	Exon	AKT3
7	Exon	ALK
8	Exon	ALOX12B
9	Exon	AMER1
10	Exon	ANKRD11
11	Exon	APC
12	Exon	AR
13	Exon	ARAF
14	Exon	ARID1A
15	Exon	ARID1B
16	Exon	ARID2
17	Exon	ARID5B
18	Exon	ASXL1
19	Exon	ASXL2
20	Exon	ATM
21	Exon	ATR
22	Exon	ATRX
23	Exon	AURKA
24	Exon	AURKB
25	Exon	AXIN1
26	Exon	AXIN2
27	Exon	AXL
28	Exon	B2M
29	Exon	BABAM1
30	Exon	BAP1
31	Exon	BARD1
32	Exon	BBC3
33	Exon	BCL10
34	Exon	BCL2
35	Exon	BCL2L1
36	Exon	BCL2L11
37	Exon	BCL6
38	Exon	BCOR
39	Exon	BIRC3
40	Exon	BLM
41	Exon	BMPR1A
42	Exon	BRAF
43	Exon	BRCA1
44	Exon	BRCA2
45	Exon	BRD4
46	Exon	BRIP1
47	Exon	BTK
48	Exon	CALR
49	Exon	CAMTA1
50	Exon	CARD11
51	Exon	CARM1
52	Exon	CASP8
53	Exon	CBFB
54	Exon	CBL
55	Exon	CCND1
56	Exon	CCND2
57	Exon	CCND3
58	Exon	CCNE1
59	Exon	CD274
60	Exon	CD276
61	Exon	CD79A
62	Exon	CD79B
63	Exon	CDC42
64	Exon	CDC73
65	Exon	CDH1
66	Exon	CDK12
67	Exon	CDK4
68	Exon	CDK6
69	Exon	CDK8
70	Exon	CDKN1A
71	Exon	CDKN1B
72	Exon	CDKN2A
73	Exon	CDKN2B
74	Exon	CDKN2C
75	Exon	CEBPA
76	Exon	CENPA
77	Exon	CHEK1
78	Exon	CHEK2
79	Exon	CIC
80	Exon	CREBBP
81	Exon	CRKL
82	Exon	CRLF2
83	Exon	CSDE1
84	Exon	CSF1R
85	Exon	CSF3R
86	Exon	CTCF
87	Exon	CTLA4
88	Exon	CTNNB1
89	Exon	CUL3
90	Exon	CXCR4
91	Exon	CYLD
92	Exon	CYSLTR2
93	Exon	DAXX
94	Exon	DCUN1D1
95	Exon	DDR2
96	Exon	DICER1
97	Exon	DIS3
98	Exon	DNAJB1
99	Exon	DNMT1
100	Exon	DNMT3A
101	Exon	DNMT3B
102	Exon	DOT1L
103	Exon	DROSHA
104	Exon	DUSP4
105	Exon	E2F3
106	Exon	EED
107	Exon	EGFL7
108	Exon	EGFR
109	Exon	EIF1AX
110	Exon	EIF4A2
111	Exon	EIF4E
112	Exon	ELF3
113	Exon	EP300
114	Exon	EPAS1
115	Exon	EPCAM
116	Exon	EPHA3
117	Exon	EPHA5
118	Exon	EPHA7
119	Exon	EPHB1
120	Exon	ERBB2
121	Exon	ERBB3
122	Exon	ERBB4
123	Exon	ERCC2
124	Exon	ERCC3
125	Exon	ERCC4
126	Exon	ERCC5
127	Exon	ERF
128	Exon	ERG
129	Exon	ERRFI1
130	Exon	ESR1
131	Exon	ETV1
132	Exon	ETV6
133	Exon	EZH1
134	Exon	EZH2
135	Exon	FAM175A
136	Exon	FAM46C
137	Exon	FAM58A
138	Exon	FANCA
139	Exon	FANCC
140	Exon	FAT1
141	Exon	FAT4
142	Exon	FBXW7
143	Exon	FGF19
144	Exon	FGF3
145	Exon	FGF4
146	Exon	FGFR1
147	Exon	FGFR2
148	Exon	FGFR3
149	Exon	FGFR4
150	Exon	FH
151	Exon	FLCN
152	Exon	FLT1
153	Exon	FLT3
154	Exon	FLT4
155	Exon	FOXA1
156	Exon	FOXL2
157	Exon	FOXO1
158	Exon	FOXP1
159	Exon	FUBP1
160	Exon	FYN
161	Exon	GATA1
162	Exon	GATA2
163	Exon	GATA3
164	Exon	GLI1
165	Exon	GNA11
166	Exon	GNAQ
167	Exon	GNAS
168	Exon	GPS2
169	Exon	GREM1
170	Exon	GRIN2A
171	Exon	GSK3B
172	Exon	H3F3A
173	Exon	H3F3B
174	Exon	H3F3C
175	Exon	HGF
176	Exon	HIST1H1C
177	Exon	HIST1H2BD
178	Exon	HIST1H3A
179	Exon	HIST1H3B
180	Exon	HIST1H3C
181	Exon	HIST1H3D
182	Exon	HIST1H3E
183	Exon	HIST1H3F
184	Exon	HIST1H3G
185	Exon	HIST1H3H
186	Exon	HIST1H3I
187	Exon	HIST1H3J
188	Exon	HIST2H3C
189	Exon	HIST2H3D
190	Exon	HIST3H3
191	Exon	HLA-A
192	Exon	HLA-B
193	Exon	HNF1A
194	Exon	HOXB13
195	Exon	HRAS
196	Exon	ICOSLG
197	Exon	ID3
198	Exon	IDH1
199	Exon	IDH2
200	Exon	IFNGR1
201	Exon	IGF1
202	Exon	IGF1R
203	Exon	IGF2
204	Exon	IKBKE
205	Exon	IKZF1
206	Exon	IL10
207	Exon	IL7R
208	Exon	INHA
209	Exon	INHBA
210	Exon	INPP4A
211	Exon	INPP4B
212	Exon	INPPL1
213	Exon	INSR
214	Exon	IRF4
215	Exon	IRS1
216	Exon	IRS2
217	Exon	JAK1
218	Exon	JAK2
219	Exon	JAK3
220	Exon	JUN
221	Exon	KDM5A
222	Exon	KDM5C
223	Exon	KDM6A
224	Exon	KDR
225	Exon	KEAP1
226	Exon	KIT
227	Exon	KLF4
228	Exon	KMT2A
229	Exon	KMT2B
230	Exon	KMT2C
231	Exon	KMT2D
232	Exon	KNSTRN
233	Exon	KRAS
234	Exon	LATS1
235	Exon	LATS2
236	Exon	LMO1
237	Exon	LRP1B
238	Exon	LYN
239	Exon	MALT1
240	Exon	MAP2K1
241	Exon	MAP2K2
242	Exon	MAP2K4
243	Exon	MAP3K1
244	Exon	MAP3K13
245	Exon	MAP3K14
246	Exon	MAPK1
247	Exon	MAPK3
248	Exon	MAPKAP1
249	Exon	MAX
250	Exon	MCL1
251	Exon	MDC1
252	Exon	MDM2
253	Exon	MDM4
254	Exon	MED12
255	Exon	MEF2B
256	Exon	MEN1
257	Exon	MET
258	Exon	MGA
259	Exon	MITF
260	Exon	MLH1
261	Exon	MPL
262	Exon	MRE11A
263	Exon	MSH2
264	Exon	MSH3
265	Exon	MSH6
266	Exon	MSI1
267	Exon	MSI2
268	Exon	MST1
269	Exon	MST1R
270	Exon	MTOR
271	Exon	MUTYH
272	Exon	MYC
273	Exon	MYCL1
274	Exon	MYCN
275	Exon	MYD88
276	Exon	MYOD1
277	Exon	NBN
278	Exon	NCOA3
279	Exon	NCOR1
280	Exon	NCOR2
281	Exon	NEGR1
282	Exon	NF1
283	Exon	NF2
284	Exon	NFE2L2
285	Exon	NFKBIA
286	Exon	NKX2-1
287	Exon	NKX3-1
288	Exon	NOTCH1
289	Exon	NOTCH2
290	Exon	NOTCH3
291	Exon	NOTCH4
292	Exon	NPM1
293	Exon	NRAS
294	Exon	NSD1
295	Exon	NTHL1
296	Exon	NTRK1
297	Exon	NTRK2
298	Exon	NTRK3
299	Exon	NUF2
300	Exon	NUP93
301	Exon	PAK1
302	Exon	PAK7
303	Exon	PALB2
304	Exon	PARK2
305	Exon	PARP1
306	Exon	PAX5
307	Exon	PBRM1
308	Exon	PDCD1
309	Exon	PDCD1LG2
310	Exon	PDGFRA
311	Exon	PDGFRB
312	Exon	PDPK1
313	Exon	PGR
314	Exon	PHOX2B
315	Exon	PIK3C2G
316	Exon	PIK3C3
317	Exon	PIK3CA
318	Exon	PIK3CB
319	Exon	PIK3CD
320	Exon	PIK3CG
321	Exon	PIK3R1
322	Exon	PIK3R2
323	Exon	PIK3R3
324	Exon	PIM1
325	Exon	PLCG2
326	Exon	PLK2
327	Exon	PMAIP1
328	Exon	PMS1
329	Exon	PMS2
330	Exon	PNRC1
331	Exon	POLD1
332	Exon	POLE
333	Exon	PPARG
334	Exon	PPM1D
335	Exon	PPP2R1A
336	Exon	PPP4R2
337	Exon	PPP6C
338	Exon	PRDM1
339	Exon	PRDM14
340	Exon	PREX2
341	Exon	PRKAR1A
342	Exon	PRKCI
343	Exon	PRKD1
344	Exon	PTCH1
345	Exon	PTEN
346	Exon	PTP4A1
347	Exon	PTPN11
348	Exon	PTPRD
349	Exon	PTPRS
350	Exon	PTPRT
351	Exon	RAB35
352	Exon	RAC1
353	Exon	RAC2
354	Exon	RAD21
355	Exon	RAD50
356	Exon	RAD51
357	Exon	RAD51B
358	Exon	RAD51C
359	Exon	RAD51D
360	Exon	RAD52
361	Exon	RAD54L
362	Exon	RAF1
363	Exon	RARA
364	Exon	RASA1
365	Exon	RB1
366	Exon	RBM10
367	Exon	RECQL
368	Exon	RECQL4
369	Exon	REL
370	Exon	RET
371	Exon	RFWD2
372	Exon	RHEB
373	Exon	RHOA
374	Exon	RICTOR
375	Exon	RIT1
376	Exon	RNF43
377	Exon	ROS1
378	Exon	RPS6KA4
379	Exon	RPS6KB2
380	Exon	RPTOR
381	Exon	RRAGC
382	Exon	RRAS
383	Exon	RRAS2
384	Exon	RTEL1
385	Exon	RUNX1
386	Exon	RXRA
387	Exon	RYBP
388	Exon	SDHA
389	Exon	SDHAF2
390	Exon	SDHB
391	Exon	SDHC
392	Exon	SDHD
393	Exon	SESN1
394	Exon	SESN2
395	Exon	SESN3
396	Exon	SETD2
397	Exon	SETD8
398	Exon	SF3B1
399	Exon	SH2B3
400	Exon	SH2D1A
401	Exon	SHOC2
402	Exon	SHQ1
403	Exon	SLX4
404	Exon	SMAD2
405	Exon	SMAD3
406	Exon	SMAD4
407	Exon	SMARCA4
408	Exon	SMARCB1
409	Exon	SMARCD1
410	Exon	SMO
411	Exon	SMYD3
412	Exon	SOCS1
413	Exon	SOS1
414	Exon	SOX17
415	Exon	SOX2
416	Exon	SOX9
417	Exon	SPEN
418	Exon	SPOP
419	Exon	SPRED1
420	Exon	SRC
421	Exon	SRSF2
422	Exon	STAG2
423	Exon	STAT3
424	Exon	STAT5A
425	Exon	STAT5B
426	Exon	STK11
427	Exon	STK19
428	Exon	STK40
429	Exon	SUFU
430	Exon	SUZ12
431	Exon	SYK
432	Exon	TAP1
433	Exon	TAP2
434	Exon	TBX3
435	Exon	TCEB1
436	Exon	TCF3
437	Exon	TCF7L2
438	Exon	TEK
439	Exon	TERT
440	Exon	TET1
441	Exon	TET2
442	Exon	TGFBR1
443	Exon	TGFBR2
444	Exon	TMEM127
445	Exon	TMPRSS2
446	Exon	TNFAIP3
447	Exon	TNFRSF14
448	Exon	TOP1
449	Exon	TP53
450	Exon	TP53BP1
451	Exon	TP63
452	Exon	TRAF2
453	Exon	TRAF7
454	Exon	TRRAP
455	Exon	TSC1
456	Exon	TSC2
457	Exon	TSHR
458	Exon	U2AF1
459	Exon	UPF1
460	Exon	VEGFA
461	Exon	VHL
462	Exon	VTCN1
463	Exon	WHSC1
464	Exon	WHSC1L1
465	Exon	WT1
466	Exon	WWTR1
467	Exon	XIAP
468	Exon	XPO1
469	Exon	XRCC2
470	Exon	YAP1
471	Exon	YES1
472	Exon	ZFHX3
473	Exon	ZNF521
	Intron	NTRK1
	Intron	NTRK2
	Intron	NTRK3
	Intron	RET
	Intron	ALK
	Intron	ROS
	Promoter	TERT

## Sheet: TableS4
#TableS4. The sensitivity of K-4CARE to detect somatic SNVs and Indels at VAF 1% and 5%
Oncospan gDNA	Run	ALL VAFs			VAF >= 5%			VAF < 5%			Linearity (R-squared)
		Sensitivity (All)	Sensitivity (SNVs)	Sensitivity (Indels)	Sensitivity (All)	Sensitivity (SNVs)	Sensitivity (Indels)	Sensitivity (All)	Sensitivity (SNVs)	Sensitivity (Indels)
Rep 1	Run 1	0.9956	0.9953	1	1	1	1	0.75	0.67	1	0.9
Rep 2	Run 2	0.9956	0.9953	1	0.9955	0.9952	1	1	1	1	0.9
Rep 3	Run 3	0.9956	0.9953	1	1	1	1	0.75	0.67	1	0.9
Rep 4	Run 3	1	1	1	1	1	1	1	1	1	0.91
Rep 5	Run 3	1	1	1	1	1	1	1	1	1	0.9
Rep 6	Run 4	0.991228	0.995261	0.941176	1	1	1	0.5	0.666667	0	0.91
Rep 7	Run 4	0.995614	1	0.941176	1	1	1	0.75	1	0	0.9
Rep 8	Run 4	0.995614	0.995261	1	1	1	1	0.75	0.67	1	0.91
Rep 9	Run 5	0.995614	0.995261	1	1	1	1	0.75	0.67	1	0.9
Rep 10	Run 5	1	1	1	1	1	1	1	1	1	0.89
Rep 11	Run 5	0.995614	0.995261	1	1	1	1	0.75	0.67	1	0.9
Mean		0.996408	0.996995	0.989305	0.999591	0.999564	1	0.818182	0.819697	0.818182	0.901818
Standard deviation		0.00264611	0.00238265	0.0237953	0.0013568	0.00144725	0	0.161667	0.17263	0.40452	0.00603023

## Sheet: TableS5
#TableS5. The correlation of VAFs determined by K-4CARE and expected VAFs in the reference standard
Oncospan gDNA
Chr	Location	Gene	Variant Type	Ref	Alt	NGS VAF (%)	ddPCR VAF (%)	K-4CARE VAFs (%) in 11 replicates
								1	2	3	4	5	6	7	8	9	10	11
chr1	114713909	NRAS	SNV	G	T	9	12.5	11.8	10.6	11.6	11.8	11.9	14.2	13.2	11.3	13.1	14.1	13.4
chr1	11121270	MTOR	SNV	C	T	18		20.6	16.7	15.9	16.1	14.1	15.2	16.4	15.8	18.6	15.2	17.2
chr1	11130589	MTOR	SNV	G	A	18		17.9	17	17.5	15.2	16.6	17.5	18.5	15.1	15.9	15.3	14.6
chr1	162767326	DDR2	SNV	C	G	25		32.2	32.7	31.9	32.3	30.1	33.1	36.7	29.6	30.4	31	30.9
chr1	156876515	NTRK1	DEL	GC	G	28		32.1	31	34.4	38.2	32.1	36	33.7	29.2	36.5	36.8	28.9
chr1	119929177	NOTCH2	SNV	G	A	30		32.7	32.6	31.7	33.9	33.3	31.7	31	37.4	30.9	32.4	30
chr1	26729794	ARID1A	SNV	G	A	32		32.7	33.3	34.6	29.4	33.2	31.7	36	30.6	32.9	32.1	32.8
chr1	64846659	JAK1	SNV	G	A	32		31.8	32.1	33.3	32.1	34	33	28.6	29.2	30.4	30.4	30.4
chr1	26773690	ARID1A	SNV	C	T	33		27	30.4	30.4	28.9	25.5	32.4	25.7	32.4	26.5	35.7	27.7
chr1	46272761	RAD54L	SNV	C	A	33		31.5	27.2	31.8	36.9	29.1	35.6	34.1	32.5	31.2	32.9	29.8
chr1	64855705	JAK1	SNV	G	A	35		43.7	39.8	42.1	38.3	41.6	37.2	38.1	40.1	42.2	38.1	39.4
chr1	64860287	JAK1	SNV	C	T	37		42	34.6	35.6	39.3	38	32.5	38.2	40.3	42.7	38.3	41
chr1	119915381	NOTCH2	SNV	A	T	37		40.7	39	37.6	38.8	39	40.9	37.6	38.2	41.3	39.2	43.4
chr1	64844806	JAK1	SNV	T	C	39		44.1	42.7	38.5	40.6	36.8	32.7	39.4	40.3	37.7	40.4	38.9
chr1	156876441	NTRK1	SNV	G	A	46		50.8	43.4	52.8	51.2	52.9	55.9	56.4	48.7	50.8	50	48.8
chr1	119987127	NOTCH2	SNV	A	C	50		32.6	41.3	37.3	34.6	37.1	36.3	32.1	34.1	33.8	35.2	35.7
chr1	156879203	NTRK1	SNV	C	T	51		46.2	51.9	49.3	48.1	50.8	52.2	49.3	46.7	53.3	46.3	49.4
chr10	86876022	BMPR1A	SNV	C	A	14		10.4	12.5	11	11.4	9.5	14.6	14.4	12.1	13.5	13	11.2
chr10	8058684	GATA3	SNV	C	T	30		30.3	32.5	30.8	30.4	31	34.1	31.5	27.6	31.5	30.4	33.7
chr10	43109045	RET	SNV	C	T	30		27.6	30.6	28.9	27.4	30.7	30.6	32.9	28.4	32.9	33	27.2
chr10	43100520	RET	SNV	A	G	32		33.7	35.8	36.1	30.8	32.7	34.6	33.3	29.3	31.8	31.1	33.8
chr10	43118395	RET	SNV	G	T	57	60	64.4	63	60.9	62.1	61.5	60.6	60.8	63.7	65.4	61.5	65.8
chr11	94492754	MRE11	SNV	C	T	17		17.7	16.7	19	16	19	14.6	19.1	17	16.9	18.2	20.4
chr11	94478882	MRE11	SNV	C	T	18		18.5	19.3	16.9	17.4	19.9	17.1	17.6	18.8	21.2	19.3	20.6
chr11	533328	HRAS	SNV	C	T	28		29.7	32.7	33.9	29	31.6	36.2	36.3	34.2	32.5	35.6	31.2
chr11	69810617	FGF3	SNV	C	T	34		30.2	34.9	34.9	28.9	31.2	30.6	36.7	36.8	32.8	30.8	32.7
chr11	69818865	FGF3	SNV	C	A	39		41.2	40.6	47.3	42.5	37.6	38.2	43.9	39.8	39.8	39.6	40.8
chr11	69648142	CCND1	SNV	G	A	43		37.5	41.2	42.1	39.8	43.8	36.1	40.3	38.1	35.4	38.8	39.1
chr12	25245350	KRAS	SNV	C	T	4	6	8.5	4.7	6.2	6.6	6	6.2	8.7	4.6	6.7	7	6.2
chr12	25245347	KRAS	SNV	C	T	13	15	13	13.8	14.2	13.4	17.1	13.5	16	14.6	13.3	13.5	9.8
chr12	120999311	HNF1A	SNV	G	A	21		21.3	18.6	17.9	17.1	23.8	22.8	19.5	18.1	19	16.2	22.3
chr12	112453321	PTPN11	SNV	T	C	22		27.3	28.5	28.5	28.7	26.7	30	23.6	30.5	26.5	24.6	28.5
chr12	56101522	ERBB3	SNV	C	T	27		26.6	29.9	31.3	31.4	30.1	30.4	31.7	30.3	32.7	30.2	36.7
chr12	56101214	ERBB3	SNV	A	T	28		34.1	33	34.5	33	33	31.4	33	30.5	31.4	34.3	35.2
chr12	120978847	HNF1A	SNV	A	C	28		33.6	35	34.9	32.7	30	34.6	31.9	39	30.6	29.6	31.2
chr12	25209843	KRAS	SNV	A	G	29		25	37.1	29.6	28.7	26.1	31	30.6	28.6	31.4	31	34.6
chr12	120999418	HNF1A	SNV	T	C	36		31.9	38	33.2	37.7	36.3	33.3	33.5	34.3	33.1	35.5	37.6
chr12	120978819	HNF1A	SNV	C	G	45		50.2	50.9	53	49.7	46.9	49.4	49.6	55.8	51	47.4	49.8
chr13	28004077	FLT3	DEL	GGA	G	17	10	11.3	9.1	11.8	10.2	10	10	11.7	11.4	9.1	8.7	10.1
chr13	28321483	FLT1	SNV	C	T	21		28	31.9	32.9	29.1	33.7	32.8	33.7	31.7	34.3	33.4	27.1
chr13	32338162	BRCA2	SNV	T	C	25		20.4	12.7	15.4	16.1	13.1	14.6	13.7	15.1	16.3	12.2	14.4
chr13	102862686	ERCC5	SNV	G	A	25		33.7	35.2	29.6	36.6	31.4	33.3	33.6	31	32.5	32.8	33.6
chr13	28050157	FLT3	SNV	G	A	33		27.5	27	25	27.3	26.7	28.4	25.3	25.8	30.6	27.5	26.3
chr13	32339421	BRCA2	DEL	CA	C	35	32.5	35.2	32.4	30.6	32.4	31.5	34.4	33.7	30.2	32.8	32	31.6
chr13	32337751	BRCA2	SNV	A	G	39		44.7	42.4	40.9	39.9	41.4	42.9	41.5	43.4	41.6	38.8	41.6
chr13	32338613	BRCA2	SNV	G	T	41		34.1	36.5	33.5	29.9	33.7	36.8	31.2	29.6	32.9	32.5	32.8
chr13	32339699	BRCA2	DEL	CA	C	47		41.6	37.9	37.1	35.7	38.5	43.5	37.1	33.7	41.5	41.2	39
chr13	28100491	FLT3	SNV	T	C	49		45.5	43.4	39.5	44.3	37.3	43.9	43.5	38.3	46.7	41.4	43.7
chr13	48477345	RB1	SNV	T	A	56		43.9	33.9	36.4	37.7	33.8	40.3	42	41.9	36.2	40.5	39.5
chr13	102875580	ERCC5	SNV	G	C	100		100	100	99.8	99.8	99.8	100	99.6	100	100	100	100
chr14	104775041	AKT1	SNV	C	T	31		32.5	32.9	34.9	32.4	28.9	30.1	32.4	32.7	33.1	33.3	33.3
chr15	66435113	MAP2K1	SNV	A	C	27		30.9	31	34.1	31.8	32.5	32.5	32.5	30.1	31.7	29.3	34.2
chr15	88032954	NTRK3	SNV	G	C	27		37.8	43.5	41.3	38.7	38.9	43.1	43.8	39.9	37.7	42	41.3
chr15	43409064	TP53BP1	SNV	C	T	28		29.2	35.2	31.8	35.5	27.6	35.4	31.7	32.9	33.2	30.6	32.6
chr15	90794249	BLM	SNV	G	A	28		35.4	34.5	32.3	32.1	31.4	29.4	33.7	33	35	29.6	29.4
chr15	66436809	MAP2K1	SNV	C	T	31		27.2	38	34.4	32.7	33.7	33.9	36.6	30.3	37.1	31.8	33
chr15	66489747	MAP2K1	SNV	A	G	33		35.3	36	30.8	31	32.2	29	32.3	34.8	35.9	30	32.2
chr15	90803693	BLM	SNV	C	A	33		31.7	34.7	32.2	34.3	28.9	29.1	30.1	32.8	29	34.7	30.7
chr15	88137453	NTRK3	SNV	G	A	34		44.3	44.3	41.3	41.8	40.9	41.5	39.6	38.6	41.8	42.8	42.3
chr15	43415610	TP53BP1	SNV	A	T	41		42	42.5	44.2	45.3	37.1	42.6	42.5	42.5	39.1	40.5	39.8
chr15	90811275	BLM	SNV	C	T	42		28.8	29.8	33.3	32.4	30	31.1	33	33.3	33.6	32.6	33.2
chr15	43432448	TP53BP1	SNV	T	G	54		48.6	47.9	54.6	49.6	50.8	44.8	46.3	49.3	50	49.1	49.2
chr16	89749906	FANCA	SNV	A	G	23		26.7	31	28.9	32.5	31.8	24.9	29.3	30.7	26.4	27.6	30.7
chr16	89773358	FANCA	SNV	G	C	23		27.3	32.9	28.8	31.7	27.9	33.8	27.5	27.6	32.1	27.8	30.6
chr16	89762029	FANCA	SNV	A	G	24		28.7	27.1	31.7	24.8	27.3	29.6	27.4	32.4	25.4	31.7	33.2
chr16	89749925	FANCA	SNV	C	T	26		27.9	29.1	28.5	31.9	29.1	24.2	27.1	29.5	26.4	26	31.3
chr16	2084449	TSC2	SNV	G	A	27		29.6	27.2	31.3	33.5	33.2	31.3	33.9	29.4	33.3	33	32.8
chr16	89742911	FANCA	SNV	T	C	27		28.6	27.3	34	28.3	28.8	29.6	29.4	30.2	29.5	28.7	31.5
chr16	89791527	FANCA	SNV	G	A	27		31.9	25.7	27.3	27.9	27.2	28.8	26.7	29.9	27.8	28.3	29.7
chr16	89792009	FANCA	SNV	C	A	27		31.8	24.9	32.1	33	31.9	30.6	30.4	30.9	27.9	28.3	29.2
chr16	89796026	FANCA	SNV	T	C	27		30.9	30.3	28.7	31.9	33.2	29.3	27.5	28	25.6	30.9	31.1
chr16	89739506	FANCA	SNV	T	C	28		25.5	29.1	29.3	32.6	28	28.4	27.5	30.6	25.5	26.1	29.5
chr16	89758657	FANCA	SNV	G	A	28		27.8	32.1	29.4	28.5	30.9	30.7	25.5	27.7	27.8	30.9	32.3
chr16	13948101	ERCC4	SNV	T	C	29		30.7	33.9	30.2	31.9	33.3	32.8	26.2	34.6	36	32.9	32.7
chr16	89748744	FANCA	SNV	G	A	29		26.9	30	32.4	30.5	30.3	30.2	26.2	26.4	31.2	27.1	26.9
chr16	3608432	SLX4	SNV	C	A	32		28.9	33.5	31.6	29.6	30.8	34.2	31.1	31.4	30.9	29.2	31.5
chr16	3767719	CREBBP	DEL	CT	C	33		36.8	34.1	30.9	31.8	34.1	27.1	34.7	33.5	35.7	31.6	33.3
chr16	89740825	FANCA	SNV	C	G	37		27.6	28.4	31.7	29.4	26.9	24.8	29.6	26.6	29.8	28.1	29.8
chr16	68737469	CDH1	SNV	C	T	93		88.9	91	91	92	94.5	91.5	93.6	92.9	92	90.9	92.5
chr17	39723509	ERBB2	SNV	G	A	22		15.6	18.3	21	19.5	20.2	20.4	20.7	18.4	20.6	22.8	19.7
chr17	39723335	ERBB2	SNV	A	G	25		29.2	30.1	34.2	33.5	34.6	30.3	33.1	27	32.2	33.2	35.8
chr17	39494639	CDK12	SNV	C	T	27		32.3	35	32.4	33.1	31.4	32.6	29.8	32.5	30.9	33.3	29.9
chr17	43082434	BRCA1	SNV	G	A	29		33	27.4	29	29.8	24.5	26.8	23.8	25.1	26.4	27.9	28.7
chr17	17226117	FLCN	SNV	A	G	32		30.9	29.1	30.3	32.2	29.8	34.4	33.7	29.5	30.9	34.1	33.2
chr17	63930138	CD79B	SNV	A	G	32		28.7	33.3	32.7	30.5	31.6	36.9	30.1	34.2	32	34.4	33.7
chr17	31226467	NF1	SNV	G	A	40		38.2	41.4	45.3	37.1	43	42.9	38.1	38.4	42.7	42.8	44.8
chr17	7676154	TP53	SNV	G	C	91	92.5	92.3	91.7	91.5	93.2	91.9	93	92.6	91.3	91.3	92.6	92.4
chr19	4101064	MAP2K2	SNV	G	T	16		26.9	29.9	27.1	23.2	27.6	26.3	26.8	27.4	26.4	27.4	25.4
chr19	41243606	AXL	DEL	TC	T	30		36.5	37.1	32.5	37.3	39.5	35	35.3	33.2	31.9	36.8	37.5
chr19	4102451	MAP2K2	SNV	G	A	31		27.9	35.3	29.9	32	30.8	33.8	28.8	37.5	31.8	36	33.1
chr19	15192094	NOTCH3	SNV	C	T	32		38.3	36.2	33.5	31.4	32.3	27.1	29.9	37.2	32.3	34.1	31.2
chr19	40238049	AKT2	SNV	G	A	33		34.1	35.2	30.4	28.6	34.6	33	33.8	31.8	29.2	32.3	32.6
chr19	15167411	NOTCH3	SNV	C	T	37		33.6	32.7	34.7	35.9	36.6	33.6	34.4	28.4	27.9	31.9	32.6
chr19	1222013	STK11	SNV	G	C	38		44.8	43	39.4	39.5	45.7	45.2	39.2	38.7	40.7	43.4	39.8
chr19	45364001	ERCC2	SNV	C	T	39		38.4	43.9	38.8	41.5	36.5	39.5	41.3	40.7	38.1	36	38.9
chr19	3119241	GNA11	SNV	C	T	40		38.7	31	38.7	40.5	36.2	38.6	38.4	38.9	40.4	39.8	41.7
chr19	17830485	JAK3	SNV	T	C	40		51.6	47.5	47.4	45.2	48.4	50.1	50.8	49.7	49.4	50.1	49.4
chr19	17841376	JAK3	SNV	G	T	41		42.9	40.9	42.8	40.4	39.7	45.8	38	36	38.9	38.7	33.7
chr19	45368778	ERCC2	SNV	C	T	41		50	50.5	49.8	49.2	48.6	46.7	50.2	47.9	45	46.5	51.6
chr19	29823759	CCNE1	SNV	C	T	42		27.9	33.6	33.9	27	36	35.4	33	34.5	34.6	29.8	31.9
chr19	45365051	ERCC2	SNV	T	G	45		52.5	45.1	46.2	47.7	48.9	50.6	49.2	51.8	49.7	46.7	49.2
chr19	45361744	ERCC2	SNV	C	A	47		44.4	44.6	48.2	49.7	49.4	48.8	46	50.5	46.7	42.2	46.3
chr19	15189258	NOTCH3	SNV	T	C	100		100	100	100	100	100	99.7	99.8	100	100	99.8	99.6
chr2	25246633	DNMT3A	SNV	C	T	13		12.7	14.7	16.1	14.7	18.9	16.3	12.9	15.2	14.8	15.5	16.9
chr2	197418581	SF3B1	SNV	T	C	17		21.1	21.1	19.6	22.7	25.5	23.8	19.5	23	22.6	25.1	19.4
chr2	197400802	SF3B1	SNV	A	G	19		22.4	21.6	22.7	21.5	22.2	21.2	22.2	24.2	24.3	23	23.7
chr2	47791097	MSH6	SNV	G	T	22		34.4	33.8	32.4	31.8	34.4	29.9	31.3	33.1	32.9	31.5	31.5
chr2	208240016	IDH1	SNV	G	C	28		29.5	32.1	32	30.5	29.3	28.4	36.8	31	30.9	33.9	32.5
chr2	29193749	ALK	SNV	G	A	29		36.1	33.3	33.1	32.9	36	32.3	35.3	31.6	38.2	33.1	33.6
chr2	25247044	DNMT3A	SNV	C	T	31		36.6	32.9	32.4	33.7	33.8	32.1	37.8	33	31.2	32	33.4
chr2	29193928	ALK	SNV	G	A	31		33.5	32.8	34	36.1	37.2	33.5	37.6	38.8	35.6	28.5	37.5
chr2	197393071	SF3B1	SNV	T	C	31		27.7	24.6	26.2	19.9	17.9	29.3	27.3	30.1	29.4	23.8	22.9
chr2	29320870	ALK	SNV	A	G	32		30.8	34.2	33.2	29.3	26.7	31.9	31.7	29.6	32.7	32.4	30.8
chr2	214780821	BARD1	SNV	C	G	33		35.9	35.2	33.6	30.6	30.2	42.6	31	33.1	33.9	33.5	32.7
chr2	29193460	ALK	SNV	G	A	34		31.7	32.1	32.3	34.7	35.4	33.5	28.6	35.9	31.1	32	35.4
chr2	29920192	ALK	SNV	C	G	35		33.3	31.4	33	34.3	34.3	33.3	31.8	34.7	33	29.5	31.8
chr2	177231172	NFE2L2	SNV	A	G	35		31.9	28.8	33.6	29.7	29.7	29.7	31.8	36.6	32.3	35.6	31
chr2	47800782	MSH6	SNV	T	C	36		28.3	27.9	29.5	30.8	25.8	25.9	25.8	29	30.5	26.6	29.5
chr2	214780740	BARD1	SNV	C	G	41		39.2	42.8	43.6	42.6	45.1	45.1	43.8	40.4	39.8	44.6	42.9
chr2	214767531	BARD1	SNV	C	T	42		36.9	45.4	37.7	38.6	44.2	43	39.2	41	44.7	38.6	42.7
chr2	29193500	ALK	SNV	G	C	52		48.7	50.3	47.9	49.5	51	47.4	47.1	52.5	48.8	48.9	51.4
chr2	47466820	MSH2	SNV	G	A	74		92.6	91.8	93.7	89.6	91.5	90.6	93.5	92.8	92.4	93.8	89.9
chr2	29920633	ALK	SNV	G	C	100		93.1	90.1	91.7	91.2	93.7	91.8	90.7	92.8	93.2	92	93.9
chr2	47373967	EPCAM	SNV	T	C	100		100	100	99.8	100	100	99.7	100	100	100	100	100
chr20	58909186	GNAS	SNV	C	T	22		17.2	21.4	19	21.4	18.6	21.8	18	19.8	16.4	20.7	20
chr20	58854698	GNAS	SNV	C	A	26		31.5	33.4	30.9	29.2	25.3	30.1	28.9	29.5	25.5	33	30.5
chr20	58840416	GNAS	SNV	G	A	33		34.1	33.7	31.5	30.2	31	31.2	31.7	28.7	29.8	27	31.8
chr21	38498386	ERG	SNV	G	A	86		90.4	87.2	86.2	88	86.1	88.1	88	89.8	90.7	90.5	89.2
chr22	41140160	EP300	SNV	C	T	32		29.6	33.5	32.8	32	36.9	29.2	31.2	33.7	31.5	29.5	30.8
chr22	41168704	EP300	SNV	C	A	42		32.2	33.6	34.7	31.5	30.4	36.1	38.3	36.3	35	29.5	31.5
chr22	41155035	EP300	SNV	T	A	52		45.1	39	40.9	42.1	43.7	43	40.6	41.5	41.6	40.7	38.4
chr22	41170520	EP300	DEL	CA	C	52		52.3	47.2	51.1	47.7	49.4	51.6	51	50.9	47.4	49	52.1
chr22	41172476	EP300	SNV	T	C	63		37.5	NA	43.3	55	53.8	50	45.5	54.2	47.8	33.3	28.6
chr3	41224642	CTNNB1	DEL	CCTT	C	8	10	7.8	8.9	7.9	11.2	12.6	10.2	12	8.9	8.3	9	10.3
chr3	179218303	PIK3CA	SNV	G	A	12	9	6	11	7.8	9.3	7.6	8.4	11.7	7.3	8.4	8.1	11.2
chr3	37014509	MLH1	SNV	C	A	15		15.8	18.6	20.9	19.9	19.3	20.1	17.8	18.3	19.5	17.5	19.7
chr3	179234297	PIK3CA	SNV	A	G	20	17.5	15.3	16.9	15.2	15.6	12.2	21.6	16.4	17.6	16.4	13.8	17.9
chr3	12434058	PPARG	SNV	C	T	22		21.1	22.3	19.7	21.5	17.4	21.9	20.9	18.3	19.1	18.2	20.5
chr3	41224610	CTNNB1	SNV	C	A	25	32.5	28.1	37.5	31.6	28.8	32.8	35.1	28.7	30.6	32.4	34.1	33.5
chr3	179230077	PIK3CA	SNV	G	A	31		36.4	30.3	33.7	33.6	30.7	33	32.4	33.9	33.1	35.1	32.7
chr3	187728365	BCL6	SNV	C	T	38		33.7	31.1	34.7	34.3	33.8	33.7	33.5	30.2	35.3	34.7	33.7
chr3	128481963	GATA2	SNV	G	A	40		47.4	48.5	42.8	43.2	41.7	46.2	43.8	47.4	42.4	40.5	39.8
chr3	12603508	RAF1	SNV	C	T	57		28.6	26.2	28.4	29.2	27.7	32.5	30.6	28.4	28.2	29.6	35.6
chr3	142558733	ATR	SNV	A	T	100		100	100	100	100	100	100	100	100	100	100	100
chr4	54277410	PDGFRA	SNV	G	A	10		11.8	12.9	12.8	14.7	14.1	13.2	16.1	14.3	13.1	15.2	15.1
chr4	54733155	KIT	SNV	A	T	10	10	11.3	7.3	11.3	11.1	9.1	8.2	6.7	8.9	9.5	9.3	7.8
chr4	54736599	KIT	SNV	G	C	11	7.5	8.2	6.7	6.8	4.8	7.8	7.9	6.5	6.2	4.7	8.2	7.5
chr4	55106807	KDR	SNV	T	A	12		16.1	14.6	18.8	16.8	12.8	15.2	18.2	16.9	19.1	18.3	16.2
chr4	55096378	KDR	INS	T	TG	14		13.4	16.3	13.4	14.7	17.9	15.5	15.6	15.7	18.1	15.5	15.3
chr4	54285873	PDGFRA	SNV	C	T	18		16.6	16.5	17.3	16.8	11.4	14	14.6	13.4	12.9	15	16.1
chr4	54738527	KIT	SNV	C	A	28		31.5	34.7	35.8	31.3	33.2	30.2	34.5	31.2	36.4	37.4	30.7
chr4	152323003	FBXW7	DEL	TC	T	31	32.5	31.2	37	32.1	36.1	35.8	31.1	31.1	32.6	31.5	38.7	37.2
chr4	105261789	TET2	SNV	C	A	33		30.1	26.5	28.5	29.7	30.2	30.1	36.8	29.9	32.1	30.4	30.6
chr4	152411348	FBXW7	SNV	C	T	35		33.6	25.7	30.9	32.1	31.2	32.9	34.4	30.5	33.1	30.4	31.8
chr4	1801977	FGFR3	SNV	T	C	36		41	42.4	41.7	36.2	44.7	45.8	42.4	41.3	39.6	38.9	40.9
chr4	54272433	PDGFRA	SNV	G	A	36		35.7	29.1	37.1	30.6	30.4	34.1	33.6	35.6	30.5	31.3	35.8
chr4	1801580	FGFR3	SNV	T	C	38		39.7	41.8	38.8	41.6	36.3	34	37.1	44.8	41.4	39.2	41.4
chr4	55113391	KDR	SNV	C	T	40		41.2	46.7	37.6	41.3	38.9	39.2	37.1	43.3	40.6	37.5	40.9
chr5	150068208	CSF1R	SNV	G	A	9		15.8	12.5	13.7	14.1	14.2	15.3	13.2	12.9	12.5	12.8	14.5
chr5	150124785	PDGFRB	SNV	C	T	11		10.3	9.1	8.9	8.8	8.6	7.7	8.4	8.3	10	10.7	8.1
chr5	112841474	APC	SNV	G	A	18		32.9	30.4	36	33.6	30.2	34.3	32.9	36.1	34.8	32.9	33.1
chr5	112827157	APC	SNV	T	C	21		29.6	26.7	23.2	26.7	28.3	28.9	26	25.5	28.5	24.2	26.2
chr5	150080990	CSF1R	SNV	A	G	21		23.4	19.5	18.1	16.8	20.5	20.3	20.4	19.5	21.4	20.8	19.5
chr5	68226894	PIK3R1	SNV	C	T	23		15.5	19.4	20.5	16	16.6	13.9	17.9	16.3	16.2	14.1	18
chr5	112840628	APC	SNV	G	A	23		38.2	35.4	36.5	31.9	34.3	35.6	34.7	36.4	32.9	31.1	29.6
chr5	112841059	APC	SNV	T	A	27		35.1	31.2	33.5	31.6	30.3	35	35.8	32.6	37	33.4	32.8
chr5	150078115	CSF1R	SNV	G	A	29		28	27	23.7	23.8	23.3	31.1	29.1	24	25.2	26.3	24.3
chr5	150129883	PDGFRB	SNV	C	T	30		31.9	28.8	37.3	28.7	31.5	29.3	29.8	30.4	34.5	33.4	28.4
chr5	1294549	TERT	DEL	CG	C	31		30.8	34.6	35.8	32	35.7	30	31.8	33	35.9	35.1	33.6
chr5	1254479	TERT	SNV	C	T	32		33.9	29.6	31.2	34.6	32.1	36.3	32.4	35.9	33.9	30.9	27.5
chr5	80675095	MSH3	DEL	CA	C	33		44.7	44.1	45.6	42.4	42.8	42.2	46.9	39.6	42.4	44.5	44.7
chr5	112843734	APC	SNV	C	T	33		30.2	30.2	33.5	32.8	34.5	32.6	29.9	31.7	32.3	31.8	34.8
chr5	112828864	APC	SNV	G	A	34		33.1	26.1	31	33.2	30.8	38.1	32.5	33	33.9	30.6	34
chr5	112840862	APC	SNV	T	G	38		32.3	35.5	35.3	35.2	35.8	36.4	36.3	37.5	36.9	29.6	31.9
chr5	112840073	APC	SNV	G	A	39	35	32.1	29.2	33.3	32.3	35.1	35.4	37.8	34.8	37.4	32.6	34.6
chr5	150120109	PDGFRB	SNV	T	C	39		40.4	41.7	43.9	45.3	42.4	41.3	45.4	45.6	43.4	43.2	42.1
chr5	150115832	PDGFRB	SNV	T	C	48		48.3	49.8	51.3	47.6	48.6	47.3	48	51.4	49.9	47.8	49.5
chr5	80873118	MSH3	SNV	G	A	100		100	100	100	100	100	100	100	100	100	100	100
chr6	117396947	ROS1	SNV	C	T	32		34.6	30.5	29.3	28.7	33.9	33	33.2	32.4	30.8	33.3	28.7
chr6	117365677	ROS1	SNV	T	C	39		45.5	42.9	42.8	44.5	40.1	43.5	44.9	42.8	40.9	43.1	45.8
chr6	41936044	CCND3	SNV	A	C	40		40.1	47.6	46.8	46.4	45.2	51.1	49.7	48.6	52.1	45.7	48
chr6	117409656	ROS1	SNV	G	A	42		51.6	54.5	49.9	52.7	49.3	46	49.6	48.1	53	46.4	47.9
chr6	117356920	ROS1	SNV	A	G	52		47.6	55.6	48.9	44.9	48.4	51.7	47.8	45	44.9	46.1	44.8
chr7	55174771	EGFR	DEL	AGGAATTAAGAGAAGC	A	0	2	1.6	NA	NA	NA	NA	NA	NA	NA	1.1	1.3	1.3
chr7	55174771	EGFR	DEL	AGGAATTAAGAGAAGC	A	0	2	NA	1.3	0.9	0.8	1.5	NA	NA	1.3	NA	NA	NA
chr7	55181378	EGFR	SNV	C	T	0	1	NA	NA	NA	NA	NA	NA	NA	NA	NA	1.4	NA
chr7	55181378	EGFR	SNV	C	T	0	1	NA	1.5	NA	1.1	1.4	NA	1.6	NA	NA	NA	NA
chr7	55191822	EGFR	SNV	T	G	3	3	1.8	1.6	2.3	2.8	3.1	3.8	3.4	3	2.1	1.9	3.9
chr7	116795968	MET	SNV	G	A	5	7	5.6	5.5	7.7	7	6.4	6.6	6.3	6.3	5.9	7.2	6.1
chr7	140753336	BRAF	SNV	A	T	6	10.5	11.7	11.5	8.5	8.3	9.3	12.8	8.6	9.7	10.5	10.7	12.1
chr7	116699793	MET	DEL	GT	G	9	7	5	7.4	6.7	6	6.9	8.5	7.5	6.9	6.3	7.2	7.6
chr7	5982995	PMS2	SNV	C	T	15		20	21.5	26.7	22.8	20.8	27.9	31.1	31.7	28.5	NA	33.3
chr7	55181370	EGFR	SNV	G	A	19	15	14.9	15.5	10.9	13.7	16.7	16.1	13	14.1	11.6	14.7	13.7
chr7	140794409	BRAF	SNV	G	A	19		18.8	18.4	17.1	20.8	17.9	21.5	21.1	18.8	18.6	17.9	21.2
chr7	140749350	BRAF	SNV	T	C	20		20.1	19.4	14.9	16.1	15.2	18.8	20.6	18.5	17.5	17.9	17.7
chr7	5987357	PMS2	SNV	G	A	22		21.4	22	18.7	19.6	20.1	20.2	19.9	21.5	21.6	19.1	19.9
chr7	55174014	EGFR	SNV	G	A	24	24.5	24.7	22.4	27.1	26.4	27	24.7	22	23.6	23.9	23.5	21.7
chr7	2913404	CARD11	SNV	C	T	46		48.6	51.1	52.2	50	49.8	50	50.2	47.6	52	50.4	50.9
chr7	129212162	SMO	DEL	AC	A	47		46.5	46.3	47.4	44.8	51.8	52	47.9	48	48.7	47.5	48.3
chr7	106868318	PIK3CG	SNV	G	A	49		49.4	43.4	42.8	48.2	47.2	48.6	46.5	46.9	44.9	48	47.2
chr7	106868533	PIK3CG	SNV	A	G	100		100	100	100	100	100	99.8	99.8	99.8	100	100	99.7
chr8	89980833	NBN	SNV	A	G	19		26.7	21.6	25.5	26.9	25.1	24.5	25.1	25.4	26.3	28.4	23.6
chr8	144516318	RECQL4	SNV	C	G	32		37.4	36.4	40.2	33.4	37.2	40.1	40.7	38.1	36	39.4	35.3
chr8	144517495	RECQL4	SNV	T	C	32		39.6	31.6	35.3	37.6	43.4	34.5	31.5	34.1	41	35.2	36.4
chr8	144515746	RECQL4	SNV	C	T	33		36.7	41	38.2	39.3	40.1	41.4	38.4	36.5	35.3	38.8	38.2
chr8	144516381	RECQL4	SNV	G	A	33		40.8	38.8	39.3	33.1	38.3	38.6	37.9	34.7	37.1	38.3	35.8
chr8	144511903	RECQL4	SNV	G	A	34		38.2	38.5	38.9	37.1	40.4	34.8	37.4	36.4	37.5	39.2	39.2
chr8	38417916	FGFR1	SNV	C	A	36		32.3	32.4	34.5	35.1	28.9	34.1	32.9	37.4	33.3	30.8	34.3
chr8	144512131	RECQL4	SNV	G	A	39		36.8	38.9	38.5	35.6	37	39	35.2	36.4	39.1	38.2	38
chr8	144512433	RECQL4	SNV	C	T	39		41	38.1	40.6	41.4	35.4	35.2	35.9	35.9	38.3	37.6	36.6
chr8	144517130	RECQL4	SNV	A	G	98		99.7	100	100	100	100	100	100	99.8	100	100	100
chr9	5050706	JAK2	SNV	C	T	18		19.9	19	22.6	20.3	22.9	18.3	15.1	19.3	17.4	22.6	18.3
chr9	132927272	TSC1	SNV	C	T	21		26.1	28.9	29	33.1	29.5	31	32.4	28.4	31	29.6	28.7
chr9	136503255	NOTCH1	SNV	G	A	22		21.3	24	21.6	25.5	26.5	28	19	21.7	24	22.1	22.6
chr9	136497184	NOTCH1	SNV	G	A	25		25.2	27.8	25.6	21.1	21.2	22.4	25.7	21.9	21.6	22.5	25
chr9	95516693	PTCH1	SNV	C	T	26		30.9	28.7	30	28.1	32.1	29.5	31.1	30.1	24.6	27.3	27.6
chr9	95449266	PTCH1	DEL	TG	T	29		30.4	32.8	30.1	30.9	31.9	35.1	31.6	34.5	31.1	31.3	28.8
chr9	136502294	NOTCH1	SNV	C	T	32		32	30.4	34.8	30.6	33	28.1	31.2	31	28.9	27.8	30.1
chr9	136515302	NOTCH1	SNV	G	A	32	30	31.1	27.5	37.7	27	28.7	31.1	30	29	30.3	32.5	29.4
chr9	136513480	NOTCH1	SNV	A	G	36		43.1	40.6	44.3	40.9	35.6	38.6	36.2	39.8	44	36.1	37.4
chr9	5081780	JAK2	SNV	G	A	38		35.8	40.6	39.9	42.4	40.4	42.1	45.7	40.4	44.9	42.2	45.3
chr9	136523808	NOTCH1	SNV	A	G	43		44.1	38	41.6	37.8	42.8	40.9	40.7	37.8	37.3	40.2	36.6
chr9	130885614	ABL1	SNV	A	G	47		52	49.8	49.3	49.6	52.9	57.5	48.2	51.2	51.1	52.3	51.8
chr9	95447312	PTCH1	SNV	G	A	51		42.7	46.2	48	49.2	42.4	50.4	48.8	51.1	47	46.9	46.8
chrX	101353203	BTK	SNV	G	A	26		34.8	39.5	34.5	35.2	33.2	29.8	34	36.5	35.7	34.4	32.6
chrX	77682596	ATRX	DEL	GTC	G	29		44	38.1	34.9	36.7	34.5	29.3	31.5	31.4	35.3	35.3	36.4
chrX	71118806	MED12	SNV	C	T	32		29.3	34.3	35.5	33.5	37.5	30.7	32	33.9	33.6	34.9	36.5
chrX	101374539	BTK	SNV	A	G	36		39.3	34.6	33.1	31.8	33.2	34.1	28.7	33	32.4	34.6	34.4
chrX	67545785	AR	SNV	G	A	38		36	37.3	32.2	31.5	34.9	37.1	35.3	34.7	34.8	37.9	33.5
chrX	67545300	AR	SNV	G	A	49		39.6	39	40.1	38.1	33	35.9	33.1	42	34	35.3	36.4

## Sheet: TableS6
#Table S6. The specificity of K-4CARE to detect somatic SNVs and Indels
TruQ-0
Chr	Location	Gene	Variant Type	Ref	Alt	Expected VAF (%)	K-4CARE VAF (%)
							TruQ0.1	TruQ0.2
chr7	140753336	BRAF	SNV	T	A	0.077	9.3	8.3
chr7	55174014	EGFR	SNV	G	A	0.167	10.3	10
chr12	25245347	KRAS	SNV	G	A	0.25	24.6	25.5
chr3	179234297	PIK3CA	SNV	A	G	0.3	31.8	32.1
chr9	130872896	ABL1	SNV	C	T	0	0	0
chr2	29220829	ALK	SNV	C	A	0	0	0
chr7	140753336	BRAF	SNV	T	G	0	0	0
chr7	140753335	BRAF	INS	C	CAA	0	0	0
chr7	140753337	BRAF	SNV	G	A	0	0	0
chr7	140753335	BRAF	INS	C	CAG	0	0	0
chr7	55181378	EGFR	SNV	C	T	0	0	0
chr7	55191822	EGFR	SNV	T	G	0	0	0
chr7	55191831	EGFR	SNV	T	A	0	0	0
chr7	55174771	EGFR	DEL	AGGAATTAAGAGAAGC	A	0	0	0
chr10	121520163	FGFR2	SNV	C	G	0	0	0
chr13	28018505	FLT3	SNV	G	T	0	0	0
chr13	28018497	FLT3	DEL	CATG	C	0	0	0
chr19	3118944	GNA11	SNV	A	T	0	0	0
chr9	77794572	GNAQ	SNV	A	T	0	0	0
chr2	208248389	IDH1	SNV	C	T	0	0	0
chr2	208248388	IDH1	SNV	G	A	0	0	0
chr15	90088702	IDH2	SNV	G	A	0	0	0
chr15	90088606	IDH2	SNV	G	A	0	0	0
chr9	5073770	JAK2	SNV	G	T	0	0	0
chr4	54733155	KIT	SNV	A	T	0	0	0
chr12	25225628	KRAS	SNV	G	A	0	0	0
chr12	25245350	KRAS	SNV	G	C	0	0	0
chr12	25245351	KRAS	SNV	G	T	0	0	0
chr12	25245350	KRAS	SNV	G	A	0	0	0
chr12	25245351	KRAS	SNV	G	C	0	0	0
chr12	25245351	KRAS	SNV	G	A	0	0	0
chr12	25245350	KRAS	SNV	G	T	0	0	0
chr12	25227341	KRAS	SNV	A	C	0	0	0
chr12	25227342	KRAS	SNV	A	T	0	0	0
chr15	66436825	MEK1(MAP2K1)	SNV	C	T	0	0	0
chr7	116783374	MET	SNV	T	G	0	0	0
chr9	136504892	NOTCH1	SNV	T	C	0	0	0
chr1	114713907	NRAS	SNV	A	T	0	0	0
chr1	114713909	NRAS	SNV	C	A	0	0	0
chr1	114713908	NRAS	SNV	A	T	0	0	0
chr1	114713908	NRAS	SNV	A	G	0	0	0
chr4	54285926	PDGFRA	SNV	A	T	0	0	0
chr3	179218294	PIK3CA	SNV	G	A	0	0	0
chr3	179218303	PIK3CA	SNV	G	A	0	0	0

## Sheet: TableS7
#Table S7. Limit of detection to detect somatic SNVs and Indels
Oncospan gDNA
Chr	Location	Gene	Variant Type	Ref	Alt	NGS VAF (%)	ddPCR VAF (%)	K4CARE VAF (%) in 11 replicates											Mean	SD
								1	2	3	4	5	6	7	8	9	10	11
chr7	55174771	EGFR	DEL	AGGAATTAAGAGAAGC	A	0	2	1.6	0	0	0	0	0	0	0	1.1	1.3	1.3	0.48	0.68
chr7	55174771	EGFR	DEL	AGGAATTAAGAGAAGC	A	0	2	0	1.3	0.9	0.8	1.5	0	0	1.3	0	0	0	0.53	0.63
chr7	55181378	EGFR	SNV	C	T	0	1	0	0	0	0	0	0	0	0	0	1.4	0	0.13	0.42
chr7	55181378	EGFR	SNV	C	T	0	1	0	1.5	0	1.1	1.4	0	1.6	0	0	0	0	0.51	0.72
chr7	55191822	EGFR	SNV	T	G	3	3	1.8	1.6	2.3	2.8	3.1	3.8	3.4	3	2.1	1.9	3.9	2.7	0.81
chr12	25245350	KRAS	SNV	C	T	4	6	8.5	4.7	6.2	6.6	6	6.2	8.7	4.6	6.7	7	6.2	6.49	1.28
chr7	116795968	MET	SNV	G	A	5	7	5.6	5.5	7.7	7	6.4	6.6	6.3	6.3	5.9	7.2	6.1	6.42	0.67
chr7	140753336	BRAF	SNV	A	T	6	10.5	11.7	11.5	8.5	8.3	9.3	12.8	8.6	9.7	10.5	10.7	12.1	10.34	1.57
chr3	41224642	CTNNB1	DEL	CCTT	C	8	10	7.8	8.9	7.9	11.2	12.6	10.2	12	8.9	8.3	9	10.3	9.74	1.65
chr1	114713909	NRAS	SNV	G	T	9	12.5	11.8	10.6	11.6	11.8	11.9	14.2	13.2	11.3	13.1	14.1	13.4	12.45	1.2
chr5	150068208	CSF1R	SNV	G	A	9		15.8	12.5	13.7	14.1	14.2	15.3	13.2	12.9	12.5	12.8	14.5	13.77	1.12
chr7	116699793	MET	DEL	GT	G	9	7	5	7.4	6.7	6	6.9	8.5	7.5	6.9	6.3	7.2	7.6	6.91	0.93
chr4	54277410	PDGFRA	SNV	G	A	10		11.8	12.9	12.8	14.7	14.1	13.2	16.1	14.3	13.1	15.2	15.1	13.94	1.29
chr4	54733155	KIT	SNV	A	T	10	10	11.3	7.3	11.3	11.1	9.1	8.2	6.7	8.9	9.5	9.3	7.8	9.14	1.59

## Sheet: TableS8
#Table S8. Repeatability and reproducibility for somatic SNV and Indel detection
Oncospan gDNA	Chr	Location	Gene	Variant Type	Ref	Alt	NGS VAF (%)	ddPCR VAF (%)	Repeatability (Batch1)			Repeatability (Batch2)			Repeatability (Batch3)			Reproducibility			Total
									Mean	SD	CV (%)	Mean	SD	CV (%)	Mean	SD	CV (%)	Mean	SD	CV (%)	Mean	SD	CV
VAF ≤ 5%	chr7	55174771	EGFR	DEL	AGGAATTAAGAGAAGC	A	0	2	0	0	-	0	0	-	1.23	0.12	9.4	0.5	0.76	140.8	0.5	0.68	140.7
	chr7	55174771	EGFR	DEL	AGGAATTAAGAGAAGC	A	0	2	1.07	0.38	35.5	0.43	0.75	173.2	0	0	-	0.4	0.62	140.7	0.5	0.63	120.3
	chr7	55181378	EGFR	SNV	C	T	0	1	0	0	-	0	0	-	0.47	0.81	173.2	0	0	-	0.1	0.42	331.7
	chr7	55181378	EGFR	SNV	C	T	0	1	0.83	0.74	88.5	0.53	0.92	173.2	0	0	-	0.3	0.67	223.6	0.5	0.72	140.7
	chr7	55191822	EGFR	SNV	T	G	3	3	2.73	0.4	14.8	3.4	0.4	11.8	2.63	1.1	41.8	2.3	0.87	37.5	2.7	0.81	30
	chr12	25245350	KRAS	SNV	C	T	4	6	6.27	0.31	4.9	6.5	2.07	31.8	6.63	0.4	6.1	6.5	1.36	21.1	6.5	1.28	19.8
	chr7	116795968	MET	SNV	G	A	5	7	7.03	0.65	9.3	6.4	0.17	2.7	6.4	0.7	10.9	6.3	0.91	14.6	6.4	0.67	10.5
VAF: 5-10%	chr7	140753336	BRAF	SNV	A	T	6	10.5	8.7	0.53	6.1	10.37	2.18	21	11.1	0.87	7.9	11	1.62	14.7	10.3	1.57	15.2
	chr3	41224642	CTNNB1	DEL	CCTT	C	8	10	10.57	2.41	22.8	10.37	1.56	15	9.2	1.01	11	8.6	0.98	11.4	9.7	1.65	16.9
	chr1	114713909	NRAS	SNV	G	T	9	12.5	11.77	0.15	1.3	12.9	1.47	11.4	13.53	0.51	3.8	12.3	1.4	11.4	12.5	1.2	9.6
	chr5	150068208	CSF1R	SNV	G	A	9	-	14	0.26	1.9	13.8	1.31	9.5	13.27	1.08	8.1	14	1.54	11	13.8	1.12	8.1
	chr7	116699793	MET	DEL	GT	G	9	7	6.53	0.47	7.2	7.63	0.81	10.6	7.03	0.67	9.5	6.8	1.3	19.2	6.9	0.93	13.4
	chr4	54277410	PDGFRA	SNV	G	A	10	-	13.87	0.97	7	14.53	1.46	10.1	14.47	1.18	8.2	12.8	0.56	4.4	13.9	1.29	9.2
	chr4	54733155	KIT	SNV	A	T	10	10	10.5	1.22	11.6	7.93	1.12	14.2	8.87	0.93	10.5	9.5	1.8	18.9	9.1	1.59	17.4
VAF: 10-20%	chr4	54736599	KIT	SNV	G	C	11	7.5	6.47	1.53	23.6	6.87	0.91	13.2	6.8	1.85	27.2	6.9	1.38	20.1	6.8	1.24	18.2
	chr5	150124785	PDGFRB	SNV	C	T	11	-	8.77	0.15	1.7	8.13	0.38	4.7	9.6	1.35	14	9.2	1.02	11.1	9	0.96	10.6
	chr3	179218303	PIK3CA	SNV	G	A	12	9	8.23	0.93	11.3	9.13	2.29	25.1	9.23	1.71	18.5	8.3	1.79	21.5	8.8	1.81	20.5
	chr4	55106807	KDR	SNV	T	A	12	-	16.13	3.06	18.9	16.77	1.5	9	17.87	1.5	8.4	16.8	2.07	12.4	16.6	1.94	11.6
	chr12	25245347	KRAS	SNV	C	T	13	15	14.9	1.95	13.1	14.7	1.25	8.5	12.2	2.08	17.1	13.6	0.46	3.4	13.8	1.84	13.3
	chr2	25246633	DNMT3A	SNV	C	T	13	-	16.57	2.14	12.9	14.8	1.73	11.7	15.73	1.07	6.8	14.9	1.44	9.6	15.3	1.75	11.4
	chr10	86876022	BMPR1A	SNV	C	A	14	-	10.63	1	9.4	13.7	1.39	10.1	12.57	1.21	9.6	12.4	1.73	14	12.1	1.63	13.4
	chr4	55096378	KDR	INS	T	TG	14	-	15.33	2.32	15.1	15.6	0.1	0.6	16.3	1.56	9.6	15.3	2.01	13.1	15.6	1.5	9.7
	chr3	37014509	MLH1	SNV	C	A	15	-	20.03	0.81	4	18.73	1.21	6.5	18.9	1.22	6.4	19	1.97	10.4	18.9	1.44	7.7
	chr7	5982995	PMS2	SNV	C	T	15	-	23.43	3	12.8	30.23	2.04	6.8	30.9	18	87.4	24.9	3.9	15.6	26.4	9.21	38.3
	chr19	4101064	MAP2K2	SNV	G	T	16	-	25.97	2.41	9.3	26.83	0.55	2.1	26.4	1	3.8	27.3	1.48	5.4	26.8	1.62	6.1
	chr11	94492754	MRE11	SNV	C	T	17	-	18	1.73	9.6	16.9	2.25	13.3	18.5	1.77	9.6	17	1.61	9.5	17.7	1.66	9.4
	chr13	28004077	FLT3	DEL	GGA	G	17	10	10.67	0.99	9.2	11.03	0.91	8.2	9.3	0.72	7.8	10.3	1.25	12.1	10.3	1.1	10.7
	chr2	197418581	SF3B1	SNV	T	C	17	-	22.6	2.95	13.1	22.1	2.29	10.3	22.37	2.86	12.8	21.6	1.61	7.4	22.1	2.17	9.8
	chr1	11121270	MTOR	SNV	C	T	18	-	15.37	1.1	7.2	15.8	0.6	3.8	17	1.71	10.1	17.4	2.19	12.6	16.5	1.79	10.8
	chr1	11130589	MTOR	SNV	G	A	18	-	16.43	1.16	7.1	17.03	1.75	10.3	15.27	0.65	4.3	17.2	0.77	4.5	16.5	1.31	8
	chr11	94478882	MRE11	SNV	C	T	18	-	18.07	1.61	8.9	17.83	0.87	4.9	20.37	0.97	4.8	18.6	1.76	9.5	18.8	1.44	7.7
	chr4	54285873	PDGFRA	SNV	C	T	18	-	15.17	3.27	21.6	14	0.6	4.3	14.67	1.63	11.1	15.5	1.9	12.3	15	1.89	12.6
	chr5	112841474	APC	SNV	G	A	18	-	33.27	2.91	8.8	34.43	1.6	4.7	33.6	1.04	3.1	33.7	2.14	6.4	33.4	1.92	5.8
	chr9	5050706	JAK2	SNV	C	T	18	-	21.93	1.42	6.5	17.57	2.19	12.5	19.43	2.78	14.3	19.4	1.99	10.2	19.6	2.42	12.3
	chr2	197400802	SF3B1	SNV	A	G	19	-	22.13	0.6	2.7	22.53	1.53	6.8	23.67	0.65	2.7	22.4	1.2	5.4	22.6	1.07	4.7
	chr7	55181370	EGFR	SNV	G	A	19	15	13.77	2.9	21.1	14.4	1.57	10.9	13.33	1.58	11.9	13.8	2.38	17.2	14.1	1.78	12.7
	chr7	140794409	BRAF	SNV	G	A	19	-	18.6	1.95	10.5	20.47	1.46	7.1	19.23	1.74	9	18.9	1.61	8.5	19.3	1.57	8.1
	chr8	89980833	NBN	SNV	A	G	19	-	25.83	0.95	3.7	25	0.46	1.8	26.1	2.41	9.2	24.9	2.04	8.2	25.4	1.8	7.1
	chr3	179234297	PIK3CA	SNV	A	G	20	17.5	14.33	1.86	13	18.53	2.72	14.7	16.03	2.07	12.9	17.1	2.63	15.4	16.3	2.42	14.9
	chr7	140749350	BRAF	SNV	T	C	20	-	15.4	0.62	4.1	19.3	1.14	5.9	17.7	0.2	1.1	18.1	2.05	11.3	17.9	1.88	10.5
VAF: 20-30%	chr12	120999311	HNF1A	SNV	G	A	21	-	19.6	3.66	18.7	20.13	2.41	12	19.17	3.05	15.9	19.9	2.05	10.3	19.7	2.5	12.7
	chr13	28321483	FLT1	SNV	C	T	21	-	31.9	2.46	7.7	32.73	1	3.1	31.6	3.92	12.4	32	2.38	7.5	31.7	2.49	7.9
	chr5	112827157	APC	SNV	T	C	21	-	26.07	2.61	10	26.8	1.84	6.8	26.3	2.15	8.2	27.4	2.57	9.4	26.7	1.99	7.5
	chr5	150080990	CSF1R	SNV	A	G	21	-	18.47	1.88	10.2	20.07	0.49	2.5	20.57	0.97	4.7	20.5	2	9.7	20	1.71	8.5
	chr9	132927272	TSC1	SNV	C	T	21	-	30.53	2.24	7.3	30.6	2.03	6.6	29.77	1.16	3.9	29.2	2.01	6.9	29.8	1.97	6.6
	chr12	112453321	PTPN11	SNV	T	C	22	-	27.97	1.1	3.9	28.03	3.85	13.7	26.53	1.95	7.4	28.2	1.33	4.7	27.6	2.12	7.7
	chr17	39723509	ERBB2	SNV	G	A	22	-	20.23	0.75	3.7	19.83	1.25	6.3	21.03	1.59	7.6	19.2	2.26	11.8	19.7	1.85	9.4
	chr2	47791097	MSH6	SNV	G	T	22	-	32.87	1.36	4.1	31.43	1.6	5.1	31.97	0.81	2.5	32.7	1.74	5.3	32.5	1.42	4.4
	chr20	58909186	GNAS	SNV	C	T	22	-	19.67	1.51	7.7	19.87	1.9	9.6	19.03	2.31	12.1	19.2	2.42	12.6	19.5	1.8	9.3
	chr3	12434058	PPARG	SNV	C	T	22	-	19.53	2.06	10.5	20.37	1.86	9.1	19.27	1.16	6	20.8	1.38	6.6	20.1	1.65	8.2
	chr7	5987357	PMS2	SNV	G	A	22	-	19.47	0.71	3.6	20.53	0.85	4.1	20.2	1.28	6.3	20.8	1.34	6.5	20.4	1.1	5.4
	chr9	136503255	NOTCH1	SNV	G	A	22	-	24.53	2.59	10.6	22.9	4.62	20.2	22.9	0.98	4.3	23.8	2.68	11.3	23.3	2.61	11.2
	chr16	89749906	FANCA	SNV	A	G	23	-	31.07	1.91	6.1	28.3	3.03	10.7	28.23	2.22	7.9	27.6	2.39	8.7	29.1	2.46	8.4
	chr16	89773358	FANCA	SNV	G	C	23	-	29.47	1.99	6.7	29.63	3.61	12.2	30.17	2.18	7.2	31	2.79	9	29.8	2.45	8.2
	chr5	68226894	PIK3R1	SNV	C	T	23	-	17.7	2.44	13.8	16.03	2.01	12.6	16.1	1.95	12.1	17.1	2.76	16.1	16.8	2.04	12.2
	chr5	112840628	APC	SNV	G	A	23	-	34.23	2.3	6.7	35.57	0.85	2.4	31.2	1.65	5.3	35.7	1.93	5.4	34.2	2.6	7.6
	chr16	89762029	FANCA	SNV	A	G	24	-	27.93	3.49	12.5	29.8	2.51	8.4	30.1	4.14	13.8	28.5	2.4	8.4	29	2.9	10
	chr7	55174014	EGFR	SNV	G	A	24	24.5	26.83	0.38	1.4	23.43	1.36	5.8	23.03	1.17	5.1	24.6	1.7	6.9	24.3	1.92	7.9
	chr1	162767326	DDR2	SNV	C	G	25	-	31.43	1.17	3.7	33.13	3.55	10.7	30.77	0.32	1	32.1	1.04	3.2	31.9	1.95	6.1
	chr13	32338162	BRCA2	SNV	T	C	25	-	14.87	1.57	10.6	14.47	0.71	4.9	14.3	2.05	14.3	15.9	2.85	18	14.9	2.26	15.2
	chr13	102862686	ERCC5	SNV	G	A	25	-	32.53	3.64	11.2	32.63	1.42	4.4	32.97	0.57	1.7	32.9	2.07	6.3	33	1.94	5.9
	chr17	39723335	ERBB2	SNV	A	G	25	-	34.1	0.56	1.6	30.13	3.05	10.1	33.73	1.86	5.5	31.2	2	6.4	32.1	2.65	8.3
	chr3	41224610	CTNNB1	SNV	C	A	25	32.5	31.07	2.05	6.6	31.47	3.29	10.4	33.33	0.86	2.6	32.9	3.57	10.8	32.1	2.93	9.1
	chr9	136497184	NOTCH1	SNV	G	A	25	-	22.63	2.57	11.4	23.33	2.06	8.8	23.03	1.76	7.6	24.5	2.52	10.3	23.6	2.28	9.7
	chr16	89749925	FANCA	SNV	C	T	26	-	29.83	1.81	6.1	26.93	2.65	9.9	27.9	2.95	10.6	27.2	1.96	7.2	28.3	2.28	8.1
	chr20	58854698	GNAS	SNV	C	A	26	-	28.47	2.87	10.1	29.5	0.6	2	29.67	3.82	12.9	30.3	2.94	9.7	29.8	2.61	8.7
	chr9	95516693	PTCH1	SNV	C	T	26	-	30.07	2	6.7	30.23	0.81	2.7	26.5	1.65	6.2	28.7	2.45	8.5	29.1	2.12	7.3
	chrX	101353203	BTK	SNV	G	A	26	-	34.3	1.01	3	33.43	3.39	10.1	34.23	1.56	4.5	34.9	3.46	9.9	34.6	2.42	7
	chr12	56101522	ERBB3	SNV	C	T	27	-	30.93	0.72	2.3	30.8	0.78	2.5	33.2	3.28	9.9	30.2	2.27	7.5	31	2.43	7.8
	chr15	66435113	MAP2K1	SNV	A	C	27	-	32.8	1.18	3.6	31.7	1.39	4.4	31.73	2.45	7.7	32	1.32	4.1	31.9	1.52	4.8
	chr15	88032954	NTRK3	SNV	G	C	27	-	39.63	1.45	3.7	42.27	2.08	4.9	40.33	2.31	5.7	40.7	2.8	6.9	40.7	2.26	5.5
	chr16	2084449	TSC2	SNV	G	A	27	-	32.67	1.19	3.7	31.53	2.26	7.2	33.03	0.25	0.8	30.5	2.28	7.5	31.7	2.15	6.8
	chr16	89742911	FANCA	SNV	T	C	27	-	30.37	3.16	10.4	29.73	0.42	1.4	29.9	1.44	4.8	29.8	2.52	8.5	29.6	1.81	6.1
	chr16	89791527	FANCA	SNV	G	A	27	-	27.47	0.38	1.4	28.47	1.63	5.7	28.6	0.98	3.4	28.3	2.3	8.1	28.3	1.72	6.1
	chr16	89792009	FANCA	SNV	C	A	27	-	32.33	0.59	1.8	30.63	0.25	0.8	28.47	0.67	2.3	29.5	3.04	10.3	30.1	2.35	7.8
	chr16	89796026	FANCA	SNV	T	C	27	-	31.27	2.32	7.4	28.27	0.93	3.3	29.2	3.12	10.7	29	2.06	7.1	29.8	2.19	7.4
	chr17	39494639	CDK12	SNV	C	T	27	-	32.3	0.85	2.6	31.63	1.59	5	31.37	1.75	5.6	32.6	1.48	4.5	32.1	1.53	4.8
	chr5	112841059	APC	SNV	T	A	27	-	31.8	1.61	5.1	34.47	1.67	4.8	34.4	2.27	6.6	34.4	2.16	6.3	33.5	2.07	6.2
	chr1	156876515	NTRK1	DEL	GC	G	28	-	34.9	3.08	8.8	32.97	3.46	10.5	34.07	4.48	13.1	34	2.4	7.1	33.5	3.14	9.4
	chr11	533328	HRAS	SNV	C	T	28	-	31.5	2.45	7.8	35.57	1.18	3.3	33.1	2.26	6.8	33	2.36	7.2	33	2.5	7.6
	chr12	56101214	ERBB3	SNV	A	T	28	-	33.5	0.87	2.6	31.63	1.27	4	33.63	1.99	5.9	32.9	1.46	4.4	33	1.46	4.4
	chr12	120978847	HNF1A	SNV	A	C	28	-	32.53	2.45	7.5	35.17	3.58	10.2	30.47	0.81	2.7	33.7	1.84	5.5	33	2.78	8.4
	chr15	43409064	TP53BP1	SNV	C	T	28	-	31.63	3.95	12.5	33.33	1.89	5.7	32.13	1.36	4.2	33	2.57	7.8	32.3	2.54	7.9
	chr15	90794249	BLM	SNV	G	A	28	-	31.93	0.47	1.5	32.03	2.31	7.2	31.33	3.18	10.1	33.3	2.5	7.5	32.3	2.22	6.9
	chr16	89739506	FANCA	SNV	T	C	28	-	29.97	2.37	7.9	28.83	1.59	5.5	27.03	2.16	8	27.6	1.91	6.9	28.4	2.19	7.7
	chr16	89758657	FANCA	SNV	G	A	28	-	29.6	1.21	4.1	27.97	2.61	9.3	30.33	2.3	7.6	29.6	1.87	6.3	29.4	2.14	7.3
	chr2	208240016	IDH1	SNV	G	C	28	-	30.6	1.35	4.4	32.07	4.3	13.4	32.43	1.5	4.6	30.6	1.61	5.3	31.5	2.36	7.5
	chr4	54738527	KIT	SNV	C	A	28	-	33.43	2.26	6.8	31.97	2.25	7	34.83	3.61	10.4	33.7	2.73	8.1	33.4	2.53	7.6
	chr12	25209843	KRAS	SNV	A	G	29	-	28.13	1.82	6.5	30.07	1.29	4.3	32.33	1.97	6.1	30.8	4.33	14.1	30.3	3.44	11.4
	chr16	13948101	ERCC4	SNV	T	C	29	-	31.8	1.55	4.9	31.2	4.42	14.2	33.87	1.85	5.5	32.7	2.38	7.3	32.3	2.6	8.1
	chr16	89748744	FANCA	SNV	G	A	29	-	31.07	1.16	3.7	27.6	2.25	8.2	28.4	2.43	8.5	30.1	2.05	6.8	28.9	2.23	7.7
	chr17	43082434	BRCA1	SNV	G	A	29	-	27.77	2.86	10.3	25.23	1.5	6	27.67	1.17	4.2	28.5	2.69	9.4	27.5	2.64	9.6
	chr2	29193749	ALK	SNV	G	A	29	-	34	1.73	5.1	33.07	1.97	5.9	34.97	2.81	8	34.6	2.47	7.1	34.1	1.99	5.8
	chr5	150078115	CSF1R	SNV	G	A	29	-	23.6	0.26	1.1	28.07	3.66	13	25.27	1	4	27	2.83	10.5	26	2.56	9.9
	chr9	95449266	PTCH1	DEL	TG	T	29	-	30.97	0.9	2.9	33.73	1.87	5.5	30.4	1.39	4.6	31.9	2.07	6.5	31.7	1.86	5.9
	chrX	77682596	ATRX	DEL	GTC	G	29	-	35.37	1.17	3.3	30.73	1.24	4	35.67	0.64	1.8	36.3	5.35	14.7	35.2	3.91	11.1
	chr1	119929177	NOTCH2	SNV	G	A	30	-	32.97	1.14	3.4	33.37	3.51	10.5	31.1	1.21	3.9	31.9	0.74	2.3	32.5	1.98	6.1
	chr10	8058684	GATA3	SNV	C	T	30	-	30.73	0.31	1	31.07	3.27	10.5	31.87	1.68	5.3	31.8	1.51	4.7	31.3	1.78	5.7
	chr10	43109045	RET	SNV	C	T	30	-	29	1.65	5.7	30.63	2.25	7.3	31.03	3.32	10.7	30.1	2	6.6	30	2.26	7.5
	chr19	41243606	AXL	DEL	TC	T	30	-	36.43	3.58	9.8	34.5	1.14	3.3	35.4	3.05	8.6	34.6	2.33	6.7	35.7	2.36	6.6
	chr5	150129883	PDGFRB	SNV	C	T	30	-	32.5	4.39	13.5	29.83	0.55	1.8	32.1	3.25	10.1	32.4	3.58	11.1	31.3	2.82	9
VAF > 30%	chr14	104775041	AKT1	SNV	C	T	31	-	32.07	3.01	9.4	31.73	1.42	4.5	33.23	0.12	0.3	32.7	1.72	5.3	32.4	1.62	5
	chr15	66436809	MAP2K1	SNV	C	T	31	-	33.6	0.85	2.5	33.6	3.16	9.4	33.97	2.78	8.2	34.1	4.24	12.4	33.5	3.12	9.3
	chr19	4102451	MAP2K2	SNV	G	A	31	-	30.9	1.05	3.4	33.37	4.37	13.1	33.63	2.15	6.4	31.7	2.96	9.3	32.4	3.04	9.4
	chr2	25247044	DNMT3A	SNV	C	T	31	-	33.3	0.78	2.3	34.3	3.06	8.9	32.2	1.11	3.5	33	2.08	6.3	33.5	1.99	5.9
	chr2	29193928	ALK	SNV	G	A	31	-	35.77	1.63	4.5	36.63	2.78	7.6	33.87	4.74	14	33.9	1.05	3.1	35	2.94	8.4
	chr2	197393071	SF3B1	SNV	T	C	31	-	21.33	4.33	20.3	28.9	1.44	5	25.37	3.52	13.9	27.4	2.06	7.5	25.4	3.98	15.7
	chr3	179230077	PIK3CA	SNV	G	A	31	-	32.67	1.7	5.2	33.1	0.75	2.3	33.63	1.29	3.8	33.3	2.17	6.5	33.2	1.74	5.3
	chr4	152323003	FBXW7	DEL	TC	T	31	32.5	34.67	2.23	6.4	31.6	0.87	2.7	35.8	3.8	10.6	32.6	2.5	7.7	34	2.92	8.6
	chr5	1294549	TERT	DEL	CG	C	31	-	34.5	2.17	6.3	31.6	1.51	4.8	34.87	1.17	3.3	33.4	2.82	8.4	33.5	2.11	6.3
	chr1	26729794	ARID1A	SNV	G	A	32	-	32.4	2.69	8.3	32.77	2.85	8.7	32.6	0.44	1.3	33	1.05	3.2	32.7	1.78	5.5
	chr1	64846659	JAK1	SNV	G	A	32	-	33.13	0.96	2.9	30.27	2.39	7.9	30.4	0	0	32.1	1.14	3.6	31.4	1.72	5.5
	chr10	43100520	RET	SNV	A	G	32	-	33.2	2.69	8.1	32.4	2.76	8.5	32.23	1.4	4.3	34.4	1.74	5.1	33	2.12	6.4
	chr16	3608432	SLX4	SNV	C	A	32	-	30.67	1.01	3.3	32.23	1.71	5.3	30.53	1.19	3.9	31.8	2.12	6.6	31.2	1.63	5.2
	chr17	17226117	FLCN	SNV	A	G	32	-	30.77	1.27	4.1	32.53	2.65	8.1	32.73	1.65	5	31.1	1.98	6.3	31.6	1.95	6.2
	chr17	63930138	CD79B	SNV	A	G	32	-	31.6	1.1	3.5	33.73	3.42	10.2	33.37	1.23	3.7	32.7	2.94	9	32.6	2.31	7.1
	chr19	15192094	NOTCH3	SNV	C	T	32	-	32.4	1.05	3.3	31.4	5.21	16.6	32.53	1.46	4.5	33.5	4.26	12.7	33	3.3	10
	chr2	29320870	ALK	SNV	A	G	32	-	29.73	3.27	11	31.07	1.27	4.1	31.97	1.02	3.2	32.6	1.29	4	31.2	2.1	6.7
	chr22	41140160	EP300	SNV	C	T	32	-	33.9	2.63	7.8	31.37	2.25	7.2	30.6	1.01	3.3	31.3	1.9	6.1	31.9	2.28	7.1
	chr5	1254479	TERT	SNV	C	T	32	-	32.63	1.76	5.4	34.87	2.15	6.2	30.77	3.2	10.4	33	2.61	7.9	32.6	2.69	8.2
	chr6	117396947	ROS1	SNV	C	T	32	-	30.63	2.84	9.3	32.87	0.42	1.3	30.93	2.3	7.4	31.6	2.13	6.7	31.7	2.15	6.8
	chr8	144516318	RECQL4	SNV	C	G	32	-	36.93	3.41	9.2	39.63	1.36	3.4	36.9	2.19	5.9	38	2.01	5.3	37.7	2.31	6.1
	chr8	144517495	RECQL4	SNV	T	C	32	-	38.77	4.17	10.8	33.37	1.63	4.9	37.53	3.06	8.2	36.4	3.85	10.6	36.4	3.75	10.3
	chr9	136502294	NOTCH1	SNV	C	T	32	-	32.8	2.11	6.4	30.1	1.73	5.8	28.93	1.15	4	30.8	2.67	8.7	30.7	2.07	6.8
	chr9	136515302	NOTCH1	SNV	G	A	32	30	31.13	5.75	18.5	30.03	1.05	3.5	30.73	1.59	5.2	31.5	3.75	11.9	30.4	2.91	9.6
	chrX	71118806	MED12	SNV	C	T	32	-	35.5	2	5.6	32.2	1.61	5	35	1.45	4.2	32.7	2.59	7.9	33.8	2.42	7.2
	chr1	26773690	ARID1A	SNV	C	T	33	-	28.27	2.51	8.9	30.17	3.87	12.8	29.97	5	16.7	29.3	2.51	8.5	29.3	3.25	11.1
	chr1	46272761	RAD54L	SNV	C	A	33	-	32.6	3.96	12.2	34.07	1.55	4.6	31.3	1.55	5	31.5	2.98	9.5	32.1	2.82	8.8
	chr13	28050157	FLT3	SNV	G	A	33	-	26.33	1.19	4.5	26.5	1.66	6.3	28.13	2.22	7.9	27.7	2.04	7.4	27	1.56	5.8
	chr15	66489747	MAP2K1	SNV	A	G	33	-	31.33	0.76	2.4	32.03	2.91	9.1	32.7	2.98	9.1	33.4	3.27	9.8	32.7	2.46	7.5
	chr15	90803693	BLM	SNV	C	A	33	-	31.8	2.72	8.6	30.67	1.91	6.2	31.47	2.93	9.3	31.3	2.38	7.6	31.7	2.27	7.2
	chr16	3767719	CREBBP	DEL	CT	C	33	-	32.27	1.65	5.1	31.77	4.09	12.9	33.53	2.06	6.1	32.9	3.94	12	33.1	2.65	8
	chr19	40238049	AKT2	SNV	G	A	33	-	31.2	3.08	9.9	32.87	1.01	3.1	31.37	1.88	6	32.4	2.52	7.8	32.3	2.17	6.7
	chr2	214780821	BARD1	SNV	C	G	33	-	31.47	1.86	5.9	35.57	6.18	17.4	33.37	0.61	1.8	36.2	3.68	10.1	33.8	3.42	10.1
	chr20	58840416	GNAS	SNV	G	A	33	-	30.9	0.66	2.1	30.53	1.61	5.3	29.53	2.41	8.2	32.1	1.8	5.6	31	2.04	6.6
	chr4	105261789	TET2	SNV	C	A	33	-	29.47	0.87	3	32.27	3.93	12.2	31.03	0.93	3	29.5	2.09	7.1	30.4	2.52	8.3
	chr5	80675095	MSH3	DEL	CA	C	33	-	43.6	1.74	4	42.9	3.7	8.6	43.87	1.27	2.9	43.8	1.47	3.4	43.6	2	4.6
	chr5	112843734	APC	SNV	C	T	33	-	33.6	0.85	2.5	31.4	1.37	4.4	32.97	1.61	4.9	31.8	1.49	4.7	32.2	1.67	5.2
	chr8	144515746	RECQL4	SNV	C	T	33	-	39.2	0.95	2.4	38.77	2.47	6.4	37.43	1.87	5	38.5	2.66	6.9	38.5	1.89	4.9
	chr8	144516381	RECQL4	SNV	G	A	33	-	36.9	3.33	9	37.07	2.08	5.6	37.07	1.25	3.4	38.9	1.33	3.4	37.5	2.21	5.9
	chr11	69810617	FGF3	SNV	C	T	34	-	31.67	3.03	9.6	34.7	3.55	10.2	32.1	1.13	3.5	32.7	2.26	6.9	32.8	2.71	8.3
	chr15	88137453	NTRK3	SNV	G	A	34	-	41.33	0.45	1.1	39.9	1.47	3.7	42.3	0.5	1.2	42.6	1.53	3.6	41.7	1.73	4.1
	chr2	29193460	ALK	SNV	G	A	34	-	34.13	1.63	4.8	32.67	3.72	11.4	32.83	2.27	6.9	32.1	0.89	2.8	33	2.24	6.8
	chr5	112828864	APC	SNV	G	A	34	-	31.67	1.33	4.2	34.53	3.1	9	32.83	1.93	5.9	32.4	4.38	13.5	32.4	2.94	9.1
	chr8	144511903	RECQL4	SNV	G	A	34	-	38.8	1.65	4.3	36.2	1.31	3.6	38.63	0.98	2.5	37.6	1.64	4.4	38	1.55	4.1
	chr1	64855705	JAK1	SNV	G	A	35	-	40.67	2.06	5.1	38.47	1.48	3.9	39.9	2.1	5.3	41	2.54	6.2	40.1	2.09	5.2
	chr13	32339421	BRCA2	DEL	CA	C	35	32.5	31.5	0.9	2.9	32.77	2.25	6.9	32.13	0.61	1.9	33.1	1.8	5.4	32.4	1.53	4.7
	chr2	29920192	ALK	SNV	C	G	35	-	33.87	0.75	2.2	33.27	1.45	4.4	31.43	1.78	5.7	32.8	0.8	2.4	32.8	1.53	4.7
	chr2	177231172	NFE2L2	SNV	A	G	35	-	31	2.25	7.3	32.7	3.54	10.8	32.97	2.37	7.2	31.3	1.97	6.3	31.9	2.53	7.9
	chr4	152411348	FBXW7	SNV	C	T	35	-	31.4	0.62	2	32.6	1.97	6	31.77	1.35	4.3	31.2	3.26	10.4	31.5	2.33	7.4
	chr12	120999418	HNF1A	SNV	T	C	36	-	35.73	2.3	6.4	33.7	0.53	1.6	35.4	2.25	6.4	33.9	2.36	7	34.9	2.17	6.2
	chr2	47800782	MSH6	SNV	T	C	36	-	28.7	2.59	9	26.9	1.82	6.8	28.87	2.03	7	28.4	1.74	6.1	28.1	1.88	6.7
	chr4	1801977	FGFR3	SNV	T	C	36	-	40.87	4.31	10.5	43.17	2.35	5.4	39.8	1.01	2.5	42.1	2.31	5.5	41.4	2.63	6.4
	chr4	54272433	PDGFRA	SNV	G	A	36	-	32.7	3.81	11.7	34.43	1.04	3	32.53	2.86	8.8	33.3	3.4	10.2	33.1	2.78	8.4
	chr8	38417916	FGFR1	SNV	C	A	36	-	32.83	3.42	10.4	34.8	2.33	6.7	32.8	1.8	5.5	33.3	0.99	3	33.3	2.25	6.8
	chr9	136513480	NOTCH1	SNV	A	G	36	-	40.27	4.38	10.9	38.2	1.83	4.8	39.17	4.24	10.8	42.1	2.45	5.8	39.7	3.19	8
	chrX	101374539	BTK	SNV	A	G	36	-	32.7	0.78	2.4	31.93	2.85	8.9	33.8	1.22	3.6	34.7	2.71	7.8	33.6	2.55	7.6
	chr1	64860287	JAK1	SNV	C	T	37	-	37.63	1.88	5	37	4.04	10.9	40.67	2.22	5.5	37.5	4.59	12.2	38.4	3.16	8.2
	chr1	119915381	NOTCH2	SNV	A	T	37	-	38.47	0.76	2	38.9	1.76	4.5	41.3	2.1	5.1	39.9	1.56	3.9	39.6	1.78	4.5
	chr16	89740825	FANCA	SNV	C	G	37	-	29.33	2.4	8.2	27	2.42	9	29.23	0.98	3.4	28.5	2.57	9	28.4	1.91	6.7
	chr19	15167411	NOTCH3	SNV	C	T	37	-	35.73	0.96	2.7	32.13	3.26	10.1	30.8	2.54	8.2	32.5	2.67	8.2	32.9	2.75	8.3
	chr19	1222013	STK11	SNV	G	C	38	-	41.53	3.61	8.7	41.03	3.62	8.8	41.3	1.87	4.5	42.6	2.53	5.9	41.8	2.69	6.4
	chr3	187728365	BCL6	SNV	C	T	38	-	34.27	0.45	1.3	32.47	1.97	6.1	34.57	0.81	2.3	33.7	1.61	4.8	33.5	1.54	4.6
	chr4	1801580	FGFR3	SNV	T	C	38	-	38.9	2.65	6.8	38.63	5.56	14.4	40.67	1.27	3.1	39.1	3.12	8	39.6	3.03	7.6
	chr5	112840862	APC	SNV	T	G	38	-	35.43	0.32	0.9	36.73	0.67	1.8	32.8	3.73	11.4	35.3	1.79	5.1	34.8	2.45	7
	chr9	5081780	JAK2	SNV	G	A	38	-	40.9	1.32	3.2	42.73	2.71	6.3	44.13	1.69	3.8	40.7	3.33	8.2	41.8	2.87	6.9
	chrX	67545785	AR	SNV	G	A	38	-	32.87	1.8	5.5	35.7	1.25	3.5	35.4	2.26	6.4	35.5	2.09	5.9	35	2.04	5.8
	chr1	64844806	JAK1	SNV	T	C	39	-	38.63	1.9	4.9	37.47	4.15	11.1	39	1.35	3.5	39.1	4.51	11.5	39.3	3.03	7.7
	chr11	69818865	FGF3	SNV	C	A	39	-	42.47	4.85	11.4	40.63	2.94	7.2	40.07	0.64	1.6	41.4	3.47	8.4	41	2.74	6.7
	chr13	32337751	BRCA2	SNV	A	G	39	-	40.73	0.76	1.9	42.6	0.98	2.3	40.67	1.62	4	42.5	1.45	3.4	41.7	1.62	3.9
	chr19	45364001	ERCC2	SNV	C	T	39	-	38.93	2.5	6.4	40.5	0.92	2.3	37.67	1.5	4	39.7	2.38	6	39.4	2.31	5.9
	chr5	112840073	APC	SNV	G	A	39	35	33.57	1.42	4.2	36	1.59	4.4	34.87	2.41	6.9	33.5	3.13	9.4	34.1	2.49	7.3
	chr5	150120109	PDGFRB	SNV	T	C	39	-	43.87	1.45	3.3	44.1	2.43	5.5	42.9	0.7	1.6	42.1	1.47	3.5	43.2	1.76	4.1
	chr6	117365677	ROS1	SNV	T	C	39	-	42.47	2.22	5.2	43.73	1.07	2.4	43.27	2.45	5.7	43.1	1.65	3.8	43.3	1.78	4.1
	chr8	144512131	RECQL4	SNV	G	A	39	-	37.03	1.45	3.9	36.87	1.94	5.3	38.43	0.59	1.5	38.5	0.96	2.5	37.5	1.39	3.7
	chr8	144512433	RECQL4	SNV	C	T	39	-	39.13	3.26	8.3	35.67	0.4	1.1	37.5	0.85	2.3	38.6	2.33	6	37.8	2.29	6.1
	chr17	31226467	NF1	SNV	G	A	40	-	41.8	4.23	10.1	39.8	2.69	6.8	43.43	1.18	2.7	42.1	2.6	6.2	41.3	2.89	7
	chr19	3119241	GNA11	SNV	C	T	40	-	38.47	2.16	5.6	38.63	0.25	0.7	40.63	0.97	2.4	37.5	3.7	9.9	38.4	2.85	7.4
	chr19	17830485	JAK3	SNV	T	C	40	-	47	1.64	3.5	50.2	0.56	1.1	49.63	0.4	0.8	49.2	1.78	3.6	49.1	1.81	3.7
	chr3	128481963	GATA2	SNV	G	A	40	-	42.57	0.78	1.8	45.8	1.83	4	40.9	1.35	3.3	45.5	2.74	6	44	2.97	6.7
	chr4	55113391	KDR	SNV	C	T	40	-	39.27	1.88	4.8	39.87	3.15	7.9	39.67	1.88	4.7	41.1	3.44	8.4	40.4	2.84	7
	chr6	41936044	CCND3	SNV	A	C	40	-	46.13	0.83	1.8	49.8	1.25	2.5	48.6	3.24	6.7	47.5	4.73	9.9	47.4	3.24	6.8
	chr13	32338613	BRCA2	SNV	G	T	41	-	32.37	2.14	6.6	32.53	3.78	11.6	32.73	0.21	0.6	34.8	1.78	5.1	33	2.31	7
	chr15	43415610	TP53BP1	SNV	A	T	41	-	42.2	4.45	10.5	42.53	0.06	0.1	39.8	0.7	1.8	42.1	1.86	4.4	41.6	2.34	5.6
	chr19	17841376	JAK3	SNV	G	T	41	-	40.97	1.63	4	39.93	5.18	13	37.1	2.95	7.9	42.3	2.57	6.1	39.8	3.36	8.4
	chr19	45368778	ERCC2	SNV	C	T	41	-	49.2	0.6	1.2	48.27	1.78	3.7	47.7	3.46	7.3	48.4	2.42	5	48.7	2.01	4.1
	chr2	214780740	BARD1	SNV	C	G	41	-	43.77	1.26	2.9	43.1	2.43	5.6	42.43	2.43	5.7	42.1	2.52	6	42.7	2.08	4.9
	chr15	90811275	BLM	SNV	C	T	42	-	31.9	1.71	5.3	32.47	1.19	3.7	33.13	0.5	1.5	31.3	2.11	6.7	31.9	1.69	5.3
	chr19	29823759	CCNE1	SNV	C	T	42	-	32.3	4.71	14.6	34.3	1.21	3.5	32.1	2.41	7.5	33.1	2.98	9	32.5	3.03	9.3
	chr2	214767531	BARD1	SNV	C	T	42	-	40.17	3.52	8.8	41.07	1.9	4.6	42	3.11	7.4	41.5	3.98	9.6	41.1	3.04	7.4
	chr22	41168704	EP300	SNV	C	A	42	-	32.2	2.23	6.9	36.9	1.22	3.3	32	2.78	8.7	34.3	1.48	4.3	33.6	2.77	8.2
	chr6	117409656	ROS1	SNV	G	A	42	-	50.63	1.81	3.6	47.9	1.81	3.8	49.1	3.46	7	51	3.27	6.4	49.9	2.77	5.5
	chr11	69648142	CCND1	SNV	G	A	43	-	41.9	2.01	4.8	38.17	2.1	5.5	37.77	2.06	5.4	38.5	3.03	7.9	39.3	2.52	6.4
	chr9	136523808	NOTCH1	SNV	A	G	43	-	40.73	2.61	6.4	39.8	1.73	4.4	38.03	1.91	5	40.4	2.77	6.9	39.8	2.46	6.2
	chr12	120978819	HNF1A	SNV	C	G	45	-	49.87	3.05	6.1	51.6	3.64	7.1	49.4	1.83	3.7	50.9	1.34	2.6	50.3	2.45	4.9
	chr19	45365051	ERCC2	SNV	T	G	45	-	47.6	1.35	2.8	50.53	1.3	2.6	48.53	1.61	3.3	48.8	3.09	6.3	48.9	2.3	4.7
	chr1	156876441	NTRK1	SNV	G	A	46	-	52.3	0.95	1.8	53.67	4.31	8	49.87	1.01	2	50.7	4.6	9.1	51.1	3.59	7
	chr7	2913404	CARD11	SNV	C	T	46	-	50.67	1.33	2.6	49.27	1.45	2.9	51.1	0.82	1.6	50.8	1.5	2.9	50.3	1.35	2.7
	chr13	32339699	BRCA2	DEL	CA	C	47	-	37.1	1.4	3.8	38.1	4.98	13.1	40.57	1.37	3.4	40.3	2.71	6.7	38.8	2.92	7.5
	chr19	45361744	ERCC2	SNV	C	A	47	-	49.1	0.79	1.6	48.43	2.27	4.7	45.07	2.49	5.5	46.5	2.01	4.3	47	2.59	5.5
	chr7	129212162	SMO	DEL	AC	A	47	-	48	3.54	7.4	49.3	2.34	4.7	48.17	0.61	1.3	48.2	2.34	4.8	48.1	2.17	4.5
	chr9	130885614	ABL1	SNV	A	G	47	-	50.6	2	3.9	52.3	4.75	9.1	51.73	0.6	1.2	51.9	3.29	6.3	51.4	2.48	4.8
	chr5	150115832	PDGFRB	SNV	T	C	48	-	49.17	1.91	3.9	48.9	2.19	4.5	49.07	1.12	2.3	49.3	1.55	3.1	49	1.44	2.9
	chr13	28100491	FLT3	SNV	T	C	49	-	40.37	3.58	8.9	41.9	3.12	7.5	43.93	2.66	6	43.8	2.74	6.2	42.5	3	7.1
	chr7	106868318	PIK3CG	SNV	G	A	49	-	46.07	2.87	6.2	47.33	1.12	2.4	46.7	1.61	3.4	45.8	3.02	6.6	46.6	2.11	4.5
	chrX	67545300	AR	SNV	G	A	49	-	37.07	3.66	9.9	37	4.55	12.3	35.23	1.2	3.4	37.7	2.65	7	37	3.02	8.2
	chr1	119987127	NOTCH2	SNV	A	C	50	-	36.33	1.5	4.1	34.17	2.1	6.1	34.9	0.98	2.8	36.3	3.39	9.3	35.5	2.57	7.2
	chr1	156879203	NTRK1	SNV	C	T	51	-	49.4	1.35	2.7	49.4	2.75	5.6	49.67	3.51	7.1	50.6	2.85	5.6	49.4	2.45	5
	chr9	95447312	PTCH1	SNV	G	A	51	-	46.53	3.63	7.8	50.1	1.18	2.4	46.9	0.1	0.2	46.9	2.81	6	47.2	2.78	5.9
	chr2	29193500	ALK	SNV	G	C	52	-	49.47	1.55	3.1	49	3.03	6.2	49.7	1.47	3	48.6	1.1	2.3	49.4	1.72	3.5
	chr22	41155035	EP300	SNV	T	A	52	-	42.23	1.4	3.3	41.7	1.21	2.9	40.23	1.65	4.1	41.9	2.29	5.5	41.5	1.95	4.7
	chr22	41170520	EP300	DEL	CA	C	52	-	49.4	1.7	3.4	51.17	0.38	0.7	49.5	2.39	4.8	49.9	2.43	4.9	50	1.91	3.8
	chr6	117356920	ROS1	SNV	A	G	52	-	47.4	2.18	4.6	48.17	3.37	7	45.27	0.72	1.6	49.7	4.09	8.2	47.8	3.38	7.1
	chr15	43432448	TP53BP1	SNV	T	G	54	-	51.67	2.61	5.1	46.8	2.29	4.9	49.43	0.49	1	49.2	3.58	7.3	49.1	2.5	5.1
	chr13	48477345	RB1	SNV	T	A	56	-	35.97	1.99	5.5	41.4	0.95	2.3	38.73	2.25	5.8	38.1	3.96	10.4	38.7	3.38	8.7
	chr10	43118395	RET	SNV	G	T	57	60	61.5	0.6	1	61.7	1.73	2.8	64.23	2.38	3.7	62.9	2.11	3.4	62.7	1.88	3
	chr3	12603508	RAF1	SNV	C	T	57	-	28.43	0.75	2.6	30.5	2.05	6.7	31.13	3.93	12.6	28.8	2.29	8	29.5	2.58	8.7
	chr22	41172476	EP300	SNV	T	C	63	-	50.7	6.44	12.7	49.9	4.35	8.7	36.57	10.01	27.4	35.7	20.53	57.5	40.8	16.1	39.4
	chr2	47466820	MSH2	SNV	G	A	74	-	91.6	2.05	2.2	92.3	1.51	1.6	92.03	1.98	2.1	92.2	1.14	1.2	92	1.48	1.6
	chr21	38498386	ERG	SNV	G	A	86	-	86.77	1.07	1.2	88.63	1.01	1.1	90.13	0.81	0.9	88.5	1.97	2.2	88.6	1.67	1.9
	chr17	7676154	TP53	SNV	G	C	91	92.5	92.2	0.89	1	92.3	0.89	1	92.1	0.7	0.8	92	0.69	0.8	92.2	0.67	0.7
	chr16	68737469	CDH1	SNV	C	T	93	-	92.5	1.8	1.9	92.67	1.07	1.2	91.8	0.82	0.9	90.9	1.18	1.3	91.9	1.51	1.6
	chr8	144517130	RECQL4	SNV	A	G	98	-	100	0	0	99.93	0.12	0.1	100	0	0	99.9	0.13	0.1	100	0.1	0.1
	chr13	102875580	ERCC5	SNV	G	C	100	-	99.8	0	0	99.87	0.23	0.2	100	0	0	100	0.09	0.1	99.9	0.14	0.1
	chr19	15189258	NOTCH3	SNV	T	C	100	-	100	0	0	99.83	0.15	0.2	99.8	0.2	0.2	99.9	0.13	0.1	99.9	0.15	0.1
	chr2	29920633	ALK	SNV	G	C	100	-	92.2	1.32	1.4	91.77	1.05	1.1	93.03	0.96	1	92	1.26	1.4	92.2	1.24	1.3
	chr2	47373967	EPCAM	SNV	T	C	100	-	99.93	0.12	0.1	99.9	0.17	0.2	100	0	0	99.9	0.14	0.1	100	0.1	0.1
	chr3	142558733	ATR	SNV	A	T	100	-	100	0	0	100	0	0	100	0	0	100	0	0	100	0	0
	chr5	80873118	MSH3	SNV	G	A	100	-	100	0	0	100	0	0	100	0	0	100	0	0	100	0	0
	chr7	106868533	PIK3CG	SNV	A	G	100	-	100	0	0	99.8	0	0	99.9	0.17	0.2	100	0.09	0.1	99.9	0.12	0.1

## Sheet: TableS9
#Table S9. Reproducibility of VAFs in clinical samples
Sample	Gene	HGSVp	VAF (%) in replicates				Mean	SD
			1	2	3	4
K4C133	KRAS	NP_001356715.1:p.Gly13Asp	7	4.8	4.3	7.3	5.85	1.52
K4C035	KRAS	NP_001356715.1:p.Ala146Thr	8	7.6	9.2	N/A	8.27	0.83
K4C054	KRAS	NP_001356716.1:p.Lys117Asn	9	8.7	9	8.5	8.8	0.24
K4C233	EGFR	NP_001333826.1:p.Leu813Arg	10.2	5.3	6.5	9.9	7.98	2.45
K4C049	FBXW7	NP_001013433.1:p.Arg347Cys	21.4	21.3	20.9	19.7	20.83	0.78
K4C036	KRAS	NP_001356715.1:p.Lys117Asn	26.9	28.8	30.9	26	28.15	2.17
K4C235	TP53	NP_000537.3:p.Arg158His	27.4	16.3	16.8	17.8	19.58	5.25
K4C044	KRAS	NP_001356715.1:p.Leu19Phe	28.8	28.7	26.3	29.5	28.33	1.4
K4C256	PIK3CA	NP_006209.2:p.Glu545Lys	28.9	28.5	27.4	29	28.45	0.73
K4C045	APC	NP_000029.2:p.Arg499Ter	29.3	29	29.2	32.7	30.05	1.77
K4C132	KRAS	NP_001356715.1:p.Gly12Asp	29.6	35.4	32.3	37.7	33.75	3.54
K4C043	KRAS	NP_001356715.1:p.Gly12Asp	34.1	35.7	33.5	34.1	34.35	0.94
K4C014	TP53	NP_000537.3:p.Tyr163Cys	35.3	36	34.9	32.3	34.63	1.62
K4C010	PIK3CA	NP_006209.2:p.Glu542Lys	37.6	42	39.3	36	38.73	2.57
K4C008	AKT1	NP_001014431.1:p.Glu17Lys	39.2	39	39.4	32.9	37.63	3.15

[truncated: 8 more sheets: TableS10, TableS11, TableS12, TableS13, TableS14, TableS15, TableS16, TableS17]
